# Supplementary material for: Involvement of aryl hydrocarbon receptor signaling in the development of small cell lung cancer induced by HPV E6/E7 oncoproteins
Source: J Transl Med. 2011 Jan 4;9:2. doi: 10.1186/1479-5876-9-2 (PMC3022727; doi:10.1186/1479-5876-9-2)
Supplement: Additional file 1 — Significantly deregulated genes in SCLC induced by E6/E7 oncoproteins. [file 1479-5876-9-2-S1.XLS]

## Sheet: Fold change 5307
Additional file 1 Additional Table 1:Significantly deregulated genes in SCLC induced by E6/E7 oncoproteins
Probe ID	Fold change	p-value	GeneSymbol	GenbankAccession	Description
A_52_P154101	142.474	9.61956e-06	Calca	NM_001033954	calcitonin/calcitonin-related polypeptide, alpha (Calca), transcript variant 2, mRNA [NM_001033954]
A_51_P494822	105.004	7.76295e-05	Stag3	NM_016964	stromal antigen 3 (Stag3), mRNA [NM_016964]
A_52_P500979	97.9219	5.266e-06	Pcsk1	NM_013628	proprotein convertase subtilisin/kexin type 1 (Pcsk1), mRNA [NM_013628]
A_52_P441294	90.5477	2.03862e-05	Chl1	NM_007697	cell adhesion molecule with homology to L1CAM (Chl1), mRNA [NM_007697]
A_51_P297900	90.0214	0.000959145	Syt1	NM_009306	synaptotagmin I (Syt1), mRNA [NM_009306]
A_51_P278368	79.2061	2.78231e-05	Dner	NM_152915	delta/notch-like EGF-related receptor (Dner), mRNA [NM_152915]
A_51_P221223	75.5361	1.62906e-06	Scg5	NM_009162	secretogranin V (Scg5), mRNA [NM_009162]
A_51_P106591	68.8599	0.000141302	Tnrc4	NM_172434	trinucleotide repeat containing 4 (Tnrc4), mRNA [NM_172434]
A_51_P337230	64.5588	5.33842e-05	Galnt14	NM_027864	UDP-N-acetyl-alpha-D-galactosamine:polypeptide N-acetylgalactosaminyltransferase 14 (Galnt14), mRNA [NM_027864]
A_52_P470466	63.6336	0.000109609	D3Bwg0562e	NM_177664	DNA segment, Chr 3, Brigham & Women's Genetics 0562 expressed (D3Bwg0562e), mRNA [NM_177664]
A_52_P664899	63.3522	1.16284e-05	Elavl2	NM_207685	ELAV (embryonic lethal, abnormal vision, Drosophila)-like 2 (Hu antigen B) (Elavl2), transcript variant 1, mRNA [NM_207685]
A_51_P167313	62.7068	9.87661e-05	Pgbd5	NM_171824	piggyBac transposable element derived 5 (Pgbd5), mRNA [NM_171824]
A_52_P103929	58.8431	2.36359e-05	Syt1	NM_009306	synaptotagmin I (Syt1), mRNA [NM_009306]
A_51_P191669	57.0689	1.80476e-05	Chgb	NM_007694	chromogranin B (Chgb), mRNA [NM_007694]
A_51_P122867	55.4409	0.00500493	Syt16	NM_172804	synaptotagmin XVI (Syt16), mRNA [NM_172804]
A_51_P437327	52.4068	3.70362e-05	Ascl1	NM_008553	achaete-scute complex homolog-like 1 (Drosophila) (Ascl1), mRNA [NM_008553]
A_51_P203620	52.0921	5.15325e-06	Slc18a1	NM_153054	solute carrier family 18 (vesicular monoamine), member 1 (Slc18a1), mRNA [NM_153054]
A_52_P467488	50.5766	1.67227e-05	Slc35d3	NM_029529	solute carrier family 35, member D3 (Slc35d3), mRNA [NM_029529]
A_51_P230098	49.2309	2.27193e-06	Pbk	NM_023209	PDZ binding kinase (Pbk), mRNA [NM_023209]
A_51_P140887	48.6622	2.65568e-05	Insm1	NM_016889	insulinoma-associated 1 (Insm1), mRNA [NM_016889]
A_52_P121342	47.6602	0.000115564	Nrxn1	NM_020252	neurexin I (Nrxn1), mRNA [NM_020252]
A_51_P416858	45.6483	1.16662e-05	Myl1	NM_021285	myosin, light polypeptide 1 (Myl1), mRNA [NM_021285]
A_52_P671132	42.2161	0.000219177	Dner	NM_152915	delta/notch-like EGF-related receptor (Dner), mRNA [NM_152915]
A_52_P613769	41.7377	0.000175143	Chl1	NM_007697	cell adhesion molecule with homology to L1CAM (Chl1), mRNA [NM_007697]
A_51_P327970	41.6509	0.000141464	Scg2	NM_009129	secretogranin II (Scg2), mRNA [NM_009129]
A_51_P518909	41.0077	8.15294e-05	Serpinb12	NM_027971	serine (or cysteine) peptidase inhibitor, clade B (ovalbumin), member 12 (Serpinb12), mRNA [NM_027971]
A_51_P145948	38.1821	7.48195e-05	Neto1	NM_144946	neuropilin (NRP) and tolloid (TLL)-like 1 (Neto1), mRNA [NM_144946]
A_52_P150436	37.8963	6.30164e-06	1700086L19Rik	XM_358420	PREDICTED: RIKEN cDNA 1700086L19 gene (1700086L19Rik), mRNA [XM_358420]
A_52_P154026	36.8602	6.93716e-05	Zcwpw1	NM_001005426	zinc finger, CW type with PWWP domain 1 (Zcwpw1), mRNA [NM_001005426]
A_52_P101399	36.2112	0.000257744	Tmem130	NM_177735	transmembrane protein 130 (Tmem130), mRNA [NM_177735]
A_52_P202770	35.5503	1.2723e-05	Ccnb1	NM_172301	cyclin B1 (Ccnb1), mRNA [NM_172301]
A_51_P431047	34.6346	8.43392e-06	St8sia3	NM_009182	ST8 alpha-N-acetyl-neuraminide alpha-2,8-sialyltransferase 3 (St8sia3), mRNA [NM_009182]
A_51_P492528	34.6009	0.00376539	D3Bwg0562e	NM_177664	DNA segment, Chr 3, Brigham & Women's Genetics 0562 expressed (D3Bwg0562e), mRNA [NM_177664]
A_52_P251366	34.5307	1.39278e-05	Neil3	NM_146208	nei like 3 (E. coli) (Neil3), mRNA [NM_146208]
A_51_P160576	33.9292	0.00015636	Brsk2	AK014760	0 day neonate head cDNA, RIKEN full-length enriched library, clone:4833424K13 product:unclassifiable, full insert sequence [AK014760]
A_51_P200262	33.7268	1.4527e-06	Gfi1	NM_010278	growth factor independent 1 (Gfi1), mRNA [NM_010278]
A_51_P318123	33.6114	0.000147862	AK084660	AK084660	13 days embryo heart cDNA, RIKEN full-length enriched library, clone:D330026H24 product:unclassifiable, full insert sequence. [AK084660]
A_52_P183239	33.6011	0.000497353	Scn8a	NM_001077499	sodium channel, voltage-gated, type VIII, alpha (Scn8a), mRNA [NM_001077499]
A_51_P397876	33.1684	2.50484e-05	En2	NM_010134	engrailed 2 (En2), mRNA [NM_010134]
A_52_P286421	32.7998	0.000325605	Snap25	M22012	synaptosomal associated protein-25 (Snap25) mRNA, complete cds. [M22012]
A_52_P253044	31.8421	0.000109933	Syt13	NM_030725	synaptotagmin XIII (Syt13), mRNA [NM_030725]
A_51_P326502	31.1266	0.00570235	Chek1	NM_007691	checkpoint kinase 1 homolog (S. pombe) (Chek1), mRNA [NM_007691]
A_52_P520037	30.9853	0.000460656	Rimbp2	XM_132396	PREDICTED: RIMS binding protein 2, transcript variant 1 (Rimbp2), mRNA [XM_132396]
A_51_P304478	30.6686	0.000767711	Tmem28	NM_173446	transmembrane protein 28 (Tmem28), mRNA [NM_173446]
A_51_P107039	30.6314	0.00201789	4930555G01Rik	NM_175393	RIKEN cDNA 4930555G01 gene (4930555G01Rik), mRNA [NM_175393]
A_52_P1084348	29.4509	0.00358115	AK032303	AK032303	adult male olfactory brain cDNA, RIKEN full-length enriched library, clone:6430517L18 product:unclassifiable, full insert sequence. [AK032303]
A_52_P470150	29.3786	5.82112e-07	Ddc	NM_016672	dopa decarboxylase (Ddc), mRNA [NM_016672]
A_52_P197199	28.9411	0.000145211	Pcdh9	AY861425	protocadherin 9 isoform 1 (Pcdh9) mRNA, partial cds, alternatively spliced. [AY861425]
A_52_P401504	28.6923	0.000517843	Thbs4	NM_011582	thrombospondin 4 (Thbs4), mRNA [NM_011582]
A_52_P105537	28.4024	6.07777e-06	Nov	NM_010930	nephroblastoma overexpressed gene (Nov), mRNA [NM_010930]
A_52_P386075	28.1993	1.80047e-05	ENSMUSG00000057445	AK084071	12 days embryo spinal ganglion cDNA, RIKEN full-length enriched library, clone:D130083G05 product:hypothetical protein, full insert sequence. [AK084071]
A_51_P448784	28.083	1.53471e-05	Nrsn1	NM_009513	neurensin 1 (Nrsn1), mRNA [NM_009513]
A_51_P420415	27.9379	8.31567e-05	Srd5a1	NM_175283	steroid 5 alpha-reductase 1 (Srd5a1), mRNA [NM_175283]
A_52_P552036	27.917	0.00015504	Myh2	NM_001039545	myosin, heavy polypeptide 2, skeletal muscle, adult (Myh2), mRNA [NM_001039545]
A_51_P246119	27.908	1.29335e-05	Cenpf	NM_001081363	centromere protein F (Cenpf), mRNA [NM_001081363]
A_51_P358316	27.8372	2.3064e-05	Chga	NM_007693	chromogranin A (Chga), mRNA [NM_007693]
A_52_P1133481	27.7066	3.51394e-05	LOC675467	XM_982330	PREDICTED: hypothetical protein LOC675467 (LOC675467), mRNA [XM_982330]
A_51_P463789	27.6953	0.000141279	2900083I11Rik	BC051947	RIKEN cDNA 2900083I11 gene, mRNA (cDNA clone MGC:62200 IMAGE:5696610), complete cds. [BC051947]
A_51_P229547	27.6621	1.23433e-05	Nrxn1	NM_020252	neurexin I (Nrxn1), mRNA [NM_020252]
A_51_P495269	27.4091	0.000132457	Lor	NM_008508	loricrin (Lor), mRNA [NM_008508]
A_52_P4666	27.3272	9.43057e-05	Cenpk	NM_021790	centromere protein K (Cenpk), transcript variant 1, mRNA [NM_021790]
A_51_P161248	26.7066	8.42834e-06	Scg3	NM_009130	secretogranin III (Scg3), mRNA [NM_009130]
A_51_P253803	26.1428	4.01625e-06	Mki67	X82786	M.musculus mRNA for Ki-67. [X82786]
A_52_P622418	26.0769	2.93895e-06	Tnnt3	NM_011620	troponin T3, skeletal, fast (Tnnt3), mRNA [NM_011620]
A_52_P563908	26.0331	6.72804e-06	Prox1	AK038396	adult male hypothalamus cDNA, RIKEN full-length enriched library, clone:A230003G05 product:unclassifiable, full insert sequence [AK038396]
A_51_P246854	25.6244	3.80171e-05	Acta1	NM_009606	actin, alpha 1, skeletal muscle (Acta1), mRNA [NM_009606]
A_51_P253808	25.446	1.00438e-06	Mki67	X82786	M.musculus mRNA for Ki-67. [X82786]
A_52_P320261	25.1957	2.48311e-05	Cpa2	NM_001024698	carboxypeptidase A2, pancreatic (Cpa2), mRNA [NM_001024698]
A_52_P139650	25.0437	5.10991e-05	2810433K01Rik	NM_025581	RIKEN cDNA 2810433K01 gene (2810433K01Rik), mRNA [NM_025581]
A_52_P342836	24.9925	8.26867e-06	ENSMUSG00000057445	AK084071	12 days embryo spinal ganglion cDNA, RIKEN full-length enriched library, clone:D130083G05 product:hypothetical protein, full insert sequence. [AK084071]
A_51_P421912	24.9471	3.91959e-06	Tox	NM_145711	thymocyte selection-associated HMG box gene (Tox), mRNA [NM_145711]
A_51_P196718	24.8089	2.25426e-05	Adcy1	NM_009622	adenylate cyclase 1 (Adcy1), mRNA [NM_009622]
A_52_P95294	24.7755	2.70868e-05	TC1685221
A_51_P503722	24.6265	0.000123605	Elavl4	NM_010488	ELAV (embryonic lethal, abnormal vision, Drosophila)-like 4 (Hu antigen D) (Elavl4), transcript variant 1, mRNA [NM_010488]
A_51_P514700	24.4783	2.3325e-06	Spc25	NM_025565	SPC25, NDC80 kinetochore complex component, homolog (S. cerevisiae) (Spc25), mRNA [NM_025565]
A_51_P111233	24.4581	0.00201708	Drd2	NM_010077	dopamine receptor 2 (Drd2), mRNA [NM_010077]
A_51_P147034	24.259	0.000230911	Ica1l	NM_027407	islet cell autoantigen 1-like (Ica1l), mRNA [NM_027407]
A_51_P217778	24.2345	0.000222162	Aspm	NM_009791	asp (abnormal spindle)-like, microcephaly associated (Drosophila) (Aspm), mRNA [NM_009791]
A_51_P295237	23.3483	4.66468e-05	Lrp11	NM_172784	low density lipoprotein receptor-related protein 11 (Lrp11), mRNA [NM_172784]
A_51_P300657	23.3256	1.37043e-05	Nefh	NM_010904	neurofilament, heavy polypeptide (Nefh), mRNA [NM_010904]
A_51_P209150	23.2532	2.84749e-05	Pcdh10	AK122503	mRNA for mKIAA1400 protein. [AK122503]
A_51_P431531	23.207	5.70804e-05	E2f8	NM_001013368	E2F transcription factor 8 (E2f8), mRNA [NM_001013368]
A_51_P513530	23.1995	3.12796e-06	Spag5	NM_017407	sperm associated antigen 5 (Spag5), mRNA [NM_017407]
A_52_P63905	22.9802	0.000191857	Ddc	NM_016672	dopa decarboxylase (Ddc), mRNA [NM_016672]
A_51_P487999	22.9749	2.10232e-05	Sgol1	NM_028232	shugoshin-like 1 (S. pombe) (Sgol1), mRNA [NM_028232]
A_52_P354373	22.9376	1.13267e-05	1190002F15Rik	AK138072	16 days neonate thymus cDNA, RIKEN full-length enriched library, clone:A130083O13 product:RIKEN cDNA 1190002F15 gene, full insert sequence [AK138072]
A_51_P373393	22.8304	1.93376e-05	Lce3c	NM_033175	late cornified envelope 3C (Lce3c), mRNA [NM_033175]
A_51_P327322	22.812	3.85142e-06	Cenpk	NM_021790	centromere protein K (Cenpk), transcript variant 1, mRNA [NM_021790]
A_51_P178083	22.7731	1.92151e-05	Resp18	NM_009049	regulated endocrine-specific protein 18 (Resp18), mRNA [NM_009049]
A_51_P169659	22.6397	0.000402468	Tbx15	NM_009323	T-box 15 (Tbx15), mRNA [NM_009323]
A_52_P299903	22.547	2.21963e-06	Kif5c	NM_008449	kinesin family member 5C (Kif5c), mRNA [NM_008449]
A_51_P204402	22.454	7.28898e-07	Shcbp1	NM_011369	Shc SH2-domain binding protein 1 (Shcbp1), mRNA [NM_011369]
A_52_P362161	22.4289	4.81381e-05	Rab3b	NM_023537	RAB3B, member RAS oncogene family (Rab3b), mRNA [NM_023537]
A_52_P374997	22.3306	1.86391e-06	E2f7	NM_178609	E2F transcription factor 7 (E2f7), mRNA [NM_178609]
A_52_P10793	22.3292	6.65136e-05	Ptn	NM_008973	pleiotrophin (Ptn), mRNA [NM_008973]
A_52_P383572	22.2977	2.38194e-05	Mylpf	NM_016754	myosin light chain, phosphorylatable, fast skeletal muscle (Mylpf), mRNA [NM_016754]
A_51_P409496	22.2037	3.77318e-05	Arhgap11a	NM_181416	Rho GTPase activating protein 11A (Arhgap11a), mRNA [NM_181416]
A_51_P498483	21.9536	2.51586e-05	Frmd3	NM_172869	FERM domain containing 3 (Frmd3), mRNA [NM_172869]
A_52_P328492	21.9449	0.000355579	Gas2l3	NM_001079876	growth arrest-specific 2 like 3 (Gas2l3), transcript variant 2, mRNA [NM_001079876]
A_52_P311725	21.8138	0.0101654	Spink5	NM_001081180	serine peptidase inhibitor, Kazal type 5 (Spink5), mRNA [NM_001081180]
A_51_P357980	21.7111	0.00016461	Gprin1	NM_012014	G protein-regulated inducer of neurite outgrowth 1 (Gprin1), mRNA [NM_012014]
A_52_P87843	21.5754	0.000246255	Aldh1a3	NM_053080	aldehyde dehydrogenase family 1, subfamily A3 (Aldh1a3), mRNA [NM_053080]
A_51_P148105	21.5178	6.53097e-07	Rad51	NM_011234	RAD51 homolog (S. cerevisiae) (Rad51), mRNA [NM_011234]
A_51_P233515	21.436	0.000199644	Oaz3	BU559983	AGENCOURT_10321741 NIH_MGC_144 cDNA clone IMAGE:6588935 5', mRNA sequence [BU559983]
A_51_P481592	21.4247	0.000138682	Ckap2	NM_001004140	cytoskeleton associated protein 2 (Ckap2), mRNA [NM_001004140]
A_52_P42255	21.2937	0.000285344	Crmp1	NM_007765	collapsin response mediator protein 1 (Crmp1), mRNA [NM_007765]
A_51_P345159	21.29	0.000112723	Ube2t	NM_026024	ubiquitin-conjugating enzyme E2T (putative) (Ube2t), mRNA [NM_026024]
A_51_P130015	21.1275	0.000116078	Ect2	NM_007900	ect2 oncogene (Ect2), mRNA [NM_007900]
A_51_P225134	21.1273	7.92884e-05	Myh2	NM_001039545	myosin, heavy polypeptide 2, skeletal muscle, adult (Myh2), mRNA [NM_001039545]
A_51_P160581	20.9349	0.000142586	Brsk2	NM_029426	BR serine/threonine kinase 2 (Brsk2), transcript variant 1, mRNA [NM_029426]
A_51_P319986	20.7584	0.000501738	Neil3	AK042059	3 days neonate thymus cDNA, RIKEN full-length enriched library, clone:A630055A13 product:similar to CDNA FLJ10858 FIS, CLONE NT2RP4001555 [Homo sapiens], full insert sequence. [AK042059]
A_51_P166258	20.5447	4.08305e-05	Brunol4	NM_133195	bruno-like 4, RNA binding protein (Drosophila) (Brunol4), mRNA [NM_133195]
A_51_P461040	20.3858	0.000160751	Crct1	NM_028798	cysteine-rich C-terminal 1 (Crct1), mRNA [NM_028798]
A_52_P291428	20.2812	2.91989e-05	1700001E04Rik	NM_029288	RIKEN cDNA 1700001E04 gene (1700001E04Rik), mRNA [NM_029288]
A_51_P489268	20.0874	5.97221e-07	Ncapg	AJ237585	mRNA for hypothetical protein expressed in thymocytes (clone MFT.M05.13 [AJ237585]
A_51_P123405	19.7831	9.33562e-05	Bub1	NM_009772	budding uninhibited by benzimidazoles 1 homolog (S. cerevisiae) (Bub1), mRNA [NM_009772]
A_52_P78699	19.7073	0.00010803	Kcnt1	NM_175462	potassium channel, subfamily T, member 1 (Kcnt1), mRNA [NM_175462]
A_52_P314705	19.6803	7.42848e-07	Uhrf1	NM_010931	ubiquitin-like, containing PHD and RING finger domains, 1 (Uhrf1), mRNA [NM_010931]
A_51_P164014	19.5182	0.000180693	Cenpe	NM_173762	centromere protein E (Cenpe), mRNA [NM_173762]
A_52_P519737	19.4425	3.82614e-07	Scml4	NM_172938	sex comb on midleg-like 4 (Drosophila) (Scml4), mRNA [NM_172938]
A_51_P407786	19.3846	0.000745375	Ly6h	NM_011837	lymphocyte antigen 6 complex, locus H (Ly6h), mRNA [NM_011837]
A_51_P369200	19.1589	3.61918e-06	Tpx2	NM_028109	TPX2, microtubule-associated protein homolog (Xenopus laevis) (Tpx2), mRNA [NM_028109]
A_52_P144310	19.0113	0.000216777	Gad1	NM_008077	glutamic acid decarboxylase 1 (Gad1), mRNA [NM_008077]
A_51_P431885	18.9426	2.97797e-06	Dnajc6	NM_198412	DnaJ (Hsp40) homolog, subfamily C, member 6 (Dnajc6), mRNA [NM_198412]
A_51_P240453	18.9263	8.28382e-06	Nusap1	NM_133851	nucleolar and spindle associated protein 1 (Nusap1), transcript variant 1, mRNA [NM_133851]
A_52_P499158	18.8956	0.000102095	Tex101	NM_019981	testis expressed gene 101 (Tex101), mRNA [NM_019981]
A_51_P516085	18.7042	3.16163e-05	Dntt	NM_009345	deoxynucleotidyltransferase, terminal (Dntt), transcript variant 1, mRNA [NM_009345]
A_51_P104012	18.651	9.87753e-05	Tmem158	NM_001002267	transmembrane protein 158 (Tmem158), mRNA [NM_001002267]
A_51_P481920	18.556	0.000284226	Ccna2	NM_009828	cyclin A2 (Ccna2), mRNA [NM_009828]
A_51_P338072	18.2651	5.16308e-05	Myh4	NM_010855	myosin, heavy polypeptide 4, skeletal muscle (Myh4), mRNA [NM_010855]
A_52_P144368	18.2387	0.00016408	Odz4	NM_011858	odd Oz/ten-m homolog 4 (Drosophila) (Odz4), mRNA [NM_011858]
A_52_P723267	18.1076	0.0110795	Pde11a	AK050924	9 days embryo whole body cDNA, RIKEN full-length enriched library, clone:D030036L15 product:unclassifiable, full insert sequence [AK050924]
A_51_P383489	18.0015	2.02672e-05	Fignl1	NM_021891	fidgetin-like 1 (Fignl1), mRNA [NM_021891]
A_51_P200447	17.967	7.98917e-07	Pkib	NM_001039050	protein kinase inhibitor beta, cAMP dependent, testis specific (Pkib), transcript variant 2, mRNA [NM_001039050]
A_52_P162099	17.9446	0.00582204	Ckap2	NM_001004140	cytoskeleton associated protein 2 (Ckap2), mRNA [NM_001004140]
A_51_P475523	17.7526	2.58051e-06	Brca1	NM_009764	breast cancer 1 (Brca1), mRNA [NM_009764]
A_52_P265937	17.6656	1.79607e-05	Tagln3	NM_019754	transgelin 3 (Tagln3), mRNA [NM_019754]
A_51_P129038	17.461	4.80797e-05	Bfsp1	NM_009751	beaded filament structural protein in lens-CP94 (Bfsp1), mRNA [NM_009751]
A_51_P406734	17.4374	5.04752e-05	St8sia5	NM_153124	ST8 alpha-N-acetyl-neuraminide alpha-2,8-sialyltransferase 5 (St8sia5), transcript variant 2, mRNA [NM_153124]
A_52_P498208	17.3599	3.1539e-05	Hist1h2ak	NM_178183	histone cluster 1, H2ak (Hist1h2ak), mRNA [NM_178183]
A_52_P249544	17.3073	1.46296e-05	Rufy3	NM_027530	RUN and FYVE domain containing 3 (Rufy3), mRNA [NM_027530]
A_52_P173453	17.2955	6.28373e-07	LOC673676	XM_001006108	PREDICTED: hypothetical protein LOC673676 (LOC673676), mRNA [XM_001006108]
A_52_P640694	17.2264	7.21773e-05	Rims3	AK122226	mRNA for mKIAA0237 protein. [AK122226]
A_51_P480136	17.1931	9.68325e-05	Cryba2	NM_021541	crystallin, beta A2 (Cryba2), mRNA [NM_021541]
A_51_P509651	17.1748	1.36816e-05	Cep55	NM_028760	centrosomal protein 55 (Cep55), mRNA [NM_028760]
A_51_P358633	17.1268	4.15463e-06	Melk	NM_010790	maternal embryonic leucine zipper kinase (Melk), mRNA [NM_010790]
A_51_P244586	17.1092	3.83359e-05	Zfp618	XM_990348	PREDICTED: similar to zinc finger protein 618 (LOC667396), mRNA [XM_990348]
A_52_P148553	17.0637	6.89782e-05	Fignl1	NM_021891	fidgetin-like 1 (Fignl1), mRNA [NM_021891]
A_51_P252157	17.0326	0.000255911	Top2a	NM_011623	topoisomerase (DNA) II alpha (Top2a), mRNA [NM_011623]
A_51_P475049	16.9909	0.000388864	Uchl1	NM_011670	ubiquitin carboxy-terminal hydrolase L1 (Uchl1), mRNA [NM_011670]
A_51_P337110	16.86	0.00209726	4933417O08Rik	NM_027694	RIKEN cDNA 4933417O08 gene (4933417O08Rik), mRNA [NM_027694]
A_52_P656699	16.751	0.000378756	Actn3	NM_013456	actinin alpha 3 (Actn3), mRNA [NM_013456]
A_51_P366931	16.7069	1.37995e-05	Prc1	NM_145150	protein regulator of cytokinesis 1 (Prc1), mRNA [NM_145150]
A_52_P49457	16.6247	1.11601e-05	Fbxl16	XM_913601	PREDICTED: F-box and leucine-rich repeat protein 16, transcript variant 3 (Fbxl16), mRNA [XM_913601]
A_52_P260555	16.5468	5.53465e-05	Vil1	NM_009509	villin 1 (Vil1), mRNA [NM_009509]
A_52_P498210	16.4322	1.95438e-07	Hist1h2af	NM_175661	histone cluster 1, H2af (Hist1h2af), mRNA [NM_175661]
A_52_P381553	16.4092	3.51237e-05	1500005I02Rik	NM_028055	RIKEN cDNA 1500005I02 gene (1500005I02Rik), mRNA [NM_028055]
A_51_P307917	16.3065	1.52159e-05	Tmem179	NM_178915	transmembrane protein 179 (Tmem179), mRNA [NM_178915]
A_51_P235139	16.1884	2.52502e-05	Kbtbd5	NM_028202	kelch repeat and BTB (POZ) domain containing 5 (Kbtbd5), mRNA [NM_028202]
A_51_P485161	16.0784	2.54258e-05	Cplx2	NM_009946	complexin 2 (Cplx2), mRNA [NM_009946]
A_51_P308279	15.944	1.96861e-05	St18	NM_173868	suppression of tumorigenicity 18 (St18), mRNA [NM_173868]
A_51_P243750	15.7522	1.07098e-06	Racgap1	NM_012025	Rac GTPase-activating protein 1 (Racgap1), mRNA [NM_012025]
A_51_P373390	15.7437	0.000126307	Lce3c	NM_033175	late cornified envelope 3C (Lce3c), mRNA [NM_033175]
A_51_P481398	15.7317	0.000346554	Kif11	NM_010615	kinesin family member 11 (Kif11), mRNA [NM_010615]
A_52_P843282	15.7283	0.0246885	AK036268	AK036268	16 days neonate cerebellum cDNA, RIKEN full-length enriched library, clone:9630050J22 product:unclassifiable, full insert sequence [AK036268]
A_51_P338664	15.7208	0.000161492	Hist3h2ba	NM_030082	histone cluster 3, H2ba (Hist3h2ba), mRNA [NM_030082]
A_51_P137433	15.7001	0.000228146	Kifc1	BC003753	kinesin family member C1, mRNA (cDNA clone MGC:5880 IMAGE:3495308), complete cds. [BC003753]
A_51_P192042	15.6654	4.76883e-05	Myh1	NM_030679	myosin, heavy polypeptide 1, skeletal muscle, adult (Myh1), mRNA [NM_030679]
A_52_P292792	15.6547	5.69698e-05	Col8a1	NM_007739	procollagen, type VIII, alpha 1 (Col8a1), mRNA [NM_007739]
A_52_P14686	15.6312	0.000225388	Dtl	NM_029766	denticleless homolog (Drosophila) (Dtl), mRNA [NM_029766]
A_51_P381409	15.4971	1.32812e-05	Vil1	NM_009509	villin 1 (Vil1), mRNA [NM_009509]
A_52_P651235	15.1061	5.01771e-05	Hist1h2ai	NM_178182	histone cluster 1, H2ai (Hist1h2ai), mRNA [NM_178182]
A_51_P330213	14.9609	1.52415e-05	Asf1b	NM_024184	ASF1 anti-silencing function 1 homolog B (S. cerevisiae) (Asf1b), mRNA [NM_024184]
A_52_P670275	14.8818	0.000407416	Kif14	NM_001081258	kinesin family member 14 (Kif14), mRNA [NM_001081258]
A_51_P155142	14.7527	1.48939e-05	Cdca8	NM_026560	cell division cycle associated 8 (Cdca8), mRNA [NM_026560]
A_52_P335354	14.62	2.14626e-06	Gas2l3	NM_001079876	growth arrest-specific 2 like 3 (Gas2l3), transcript variant 2, mRNA [NM_001079876]
A_52_P299713	14.464	0.0104415	Tcfl5	NM_178254	transcription factor-like 5 (basic helix-loop-helix) (Tcfl5), mRNA [NM_178254]
A_51_P493467	14.4487	9.51798e-07	Kif22	NM_145588	kinesin family member 22 (Kif22), mRNA [NM_145588]
A_51_P322941	14.4127	7.94982e-05	Dok7	NM_172708	docking protein 7 (Dok7), mRNA [NM_172708]
A_52_P619192	14.4042	9.3277e-06	Gm440	NM_198620	gene model 440, (NCBI) (Gm440), mRNA [NM_198620]
A_51_P249286	14.3141	6.21962e-06	Rgs16	NM_011267	regulator of G-protein signaling 16 (Rgs16), mRNA [NM_011267]
A_51_P228171	14.2164	3.02705e-05	Cenpp	NM_025495	centromere protein P (Cenpp), mRNA [NM_025495]
A_52_P318073	14.2031	6.41609e-05	NAP102625-1
A_51_P492830	14.1404	3.5487e-05	Cenph	NM_021886	centromere protein H (Cenph), mRNA [NM_021886]
A_51_P116289	14.0559	0.000470474	2610016C23Rik	NM_027930	RIKEN cDNA 2610016C23 gene (2610016C23Rik), mRNA [NM_027930]
A_51_P513682	14.036	1.18606e-05	Nuf2	NM_023284	NUF2, NDC80 kinetochore complex component, homolog (S. cerevisiae) (Nuf2), mRNA [NM_023284]
A_52_P24308	14.0275	7.96465e-05	Uchl1	NM_011670	ubiquitin carboxy-terminal hydrolase L1 (Uchl1), mRNA [NM_011670]
A_51_P402165	13.9745	0.000622545	Rgs7	NM_011880	regulator of G protein signaling 7 (Rgs7), mRNA [NM_011880]
A_52_P402394	13.943	8.09791e-05	Tmem121	NM_153776	transmembrane protein 121 (Tmem121), mRNA [NM_153776]
A_51_P504494	13.9322	0.000641579	Dll3	NM_007866	delta-like 3 (Drosophila) (Dll3), mRNA [NM_007866]
A_51_P345699	13.8849	8.89691e-06	Tnnt3	NM_011620	troponin T3, skeletal, fast (Tnnt3), mRNA [NM_011620]
A_52_P603540	13.8187	8.57618e-07	4930555G01Rik	NM_175393	RIKEN cDNA 4930555G01 gene (4930555G01Rik), mRNA [NM_175393]
A_51_P140690	13.7714	2.33955e-05	Stmn3	NM_009133	stathmin-like 3 (Stmn3), mRNA [NM_009133]
A_51_P497768	13.6809	1.1651e-05	A530057A03Rik	NM_001081089	RIKEN cDNA A530057A03 gene (A530057A03Rik), mRNA [NM_001081089]
A_52_P98287	13.6334	0.001727	BB037235	BB037235	BB037235 RIKEN full-length enriched, 13 days embryo forelimb cDNA clone 5930424O19 3'. [BB037235]
A_51_P191649	13.6255	0.000257415	Ndc80	NM_023294	NDC80 homolog, kinetochore complex component (S. cerevisiae) (Ndc80), mRNA [NM_023294]
A_52_P609024	13.5876	0.00101724	2610036L11Rik	AK141272	7 days embryo whole body cDNA, RIKEN full-length enriched library, clone:C430014K24 product:hypothetical Histone-fold containing protein, full insert sequence. [AK141272]
A_51_P491742	13.5857	2.38699e-06	Uhrf1	NM_010931	ubiquitin-like, containing PHD and RING finger domains, 1 (Uhrf1), mRNA [NM_010931]
A_51_P230103	13.5707	2.88991e-06	Birc5	NM_009689	baculoviral IAP repeat-containing 5 (Birc5), transcript variant 1, mRNA [NM_009689]
A_52_P220573	13.4483	4.57512e-05	Serpini1	NM_009250	serine (or cysteine) peptidase inhibitor, clade I, member 1 (Serpini1), mRNA [NM_009250]
A_51_P243123	13.3654	3.92016e-07	Rpl3l	NM_025425	ribosomal protein L3-like (Rpl3l), mRNA [NM_025425]
A_52_P138806	13.354	0.000121157	Dlgap3	NM_198618	discs, large (Drosophila) homolog-associated protein 3 (Dlgap3), mRNA [NM_198618]
A_51_P285779	13.3311	1.55197e-05	Asphd2	NM_028386	aspartate beta-hydroxylase domain containing 2 (Asphd2), mRNA [NM_028386]
A_51_P291078	13.2976	1.07096e-05	2310045A20Rik	NM_172710	RIKEN cDNA 2310045A20 gene (2310045A20Rik), mRNA [NM_172710]
A_52_P279579	13.2972	3.79825e-05	6430598A04Rik	NM_175521	RIKEN cDNA 6430598A04 gene (6430598A04Rik), mRNA [NM_175521]
A_52_P628067	13.2807	0.000194792	Cdca3	NM_013538	cell division cycle associated 3 (Cdca3), mRNA [NM_013538]
A_52_P219473	13.2374	0.000313999	Cdc6	NM_011799	cell division cycle 6 homolog (S. cerevisiae) (Cdc6), transcript variant 1, mRNA [NM_011799]
A_51_P133138	13.2044	0.000288927	Kif20a	Y09632	mRNA for rabkinesin-6. [Y09632]
A_52_P577533	13.1628	7.36056e-05	AI427515	NM_173016	expressed sequence AI427515 (AI427515), mRNA [NM_173016]
A_51_P409694	13.1528	2.4415e-05	Psrc1	NM_019976	proline/serine-rich coiled-coil 1 (Psrc1), mRNA [NM_019976]
A_52_P595663	13.1398	0.00117232	D2Ertd750e	NM_026412	DNA segment, Chr 2, ERATO Doi 750, expressed (D2Ertd750e), mRNA [NM_026412]
A_51_P379750	13.1132	3.94632e-05	Myoz1	NM_021508	myozenin 1 (Myoz1), mRNA [NM_021508]
A_51_P480796	12.9568	0.0134705	4930547N16Rik	NM_029249	RIKEN cDNA 4930547N16 gene (4930547N16Rik), mRNA [NM_029249]
A_51_P270949	12.9381	9.95232e-05	Hist1h1b	NM_020034	histone cluster 1, H1b (Hist1h1b), mRNA [NM_020034]
A_52_P392509	12.9254	0.000136928	Zh2c2	AK018404	16 days embryo lung cDNA, RIKEN full-length enriched library, clone:8430411H10 product:gross passage A viral integration region 1, full insert sequence. [AK018404]
A_52_P1056789	12.9127	1.73308e-05	Brunol5	AK132321	15 days embryo head cDNA, RIKEN full-length enriched library, clone:4022413P21 product:Bruno-like 5, RNA binding protein (Drosophila) homolog [Homo sapiens], full insert sequence [AK132321]
A_51_P473554	12.8625	2.60223e-05	5330430C04Rik	AK019921	adult male pituitary gland cDNA, RIKEN full-length enriched library, clone:5330430C04 product:hypothetical protein, full insert sequence. [AK019921]
A_52_P25932	12.6015	3.63576e-06	TC1660846		Q66LN2_MOUSE (Q66LN2) Cytoskeleton associated protein 2, partial (14%) [TC1660846]
A_51_P254811	12.5849	7.41492e-08	Kif4	NM_008446	kinesin family member 4 (Kif4), mRNA [NM_008446]
A_52_P512427	12.5182	5.17071e-05	2510049J12Rik	XM_132808	PREDICTED: RIKEN cDNA 2510049J12 gene, transcript variant 1 (2510049J12Rik), mRNA [XM_132808]
A_51_P151732	12.4749	0.000639858	Pkp1	NM_019645	plakophilin 1 (Pkp1), mRNA [NM_019645]
A_51_P350748	12.4641	3.19613e-06	Zcchc18	NM_025893	zinc finger, CCHC domain containing 18 (Zcchc18), transcript variant 3, mRNA [NM_025893]
A_51_P328817	12.4335	8.52738e-06	6330514A18Rik	NM_183152	RIKEN cDNA 6330514A18 gene (6330514A18Rik), mRNA [NM_183152]
A_51_P289131	12.3783	4.90347e-05	Dmc1	NM_010059	DMC1 dosage suppressor of mck1 homolog, meiosis-specific homologous recombination (yeast)disrupted meiotic cDNA 1 (Dmc1), mRNA [NM_010059]
A_52_P371129	12.372	4.17309e-07	Cdk5r1	NM_009871	cyclin-dependent kinase 5, regulatory subunit (p35) 1 (Cdk5r1), mRNA [NM_009871]
A_51_P125135	12.3393	0.000121845	Cdca5	NM_026410	cell division cycle associated 5 (Cdca5), mRNA [NM_026410]
A_51_P397468	12.3099	7.81181e-05	Rap2ip	NM_016759	Rap2 interacting protein (Rap2ip), mRNA [NM_016759]
A_51_P169087	12.2931	1.78788e-07	Gls2	NM_001033264	glutaminase 2 (liver, mitochondrial) (Gls2), mRNA [NM_001033264]
A_52_P550734	12.2923	1.82568e-06	Kifc1	NM_053173	kinesin family member C1 (Kifc1), mRNA [NM_053173]
A_52_P622850	12.2819	0.000140729	Hes5	NM_010419	hairy and enhancer of split 5 (Drosophila) (Hes5), mRNA [NM_010419]
A_52_P265938	12.2789	8.78763e-05	Tagln3	NM_019754	transgelin 3 (Tagln3), mRNA [NM_019754]
A_51_P133137	12.2673	0.00030709	Kif20a	NM_009004	kinesin family member 20A (Kif20a), mRNA [NM_009004]
A_52_P13448	12.1619	3.50598e-06	2810417H13Rik	NM_026515	RIKEN cDNA 2810417H13 gene (2810417H13Rik), mRNA [NM_026515]
A_51_P351970	12.1591	2.59802e-05	Hells	NM_008234	helicase, lymphoid specific (Hells), mRNA [NM_008234]
A_51_P155458	12.1449	0.000503643	Dok7	BC089590	docking protein 7, mRNA (cDNA clone MGC:107606 IMAGE:6759981), complete cds. [BC089590]
A_51_P306247	12.1419	0.00238106	Nrcam	AK048567	16 days embryo head cDNA, RIKEN full-length enriched library, clone:C130076O07 product:hypothetical Immunoglobulin-like/Immunoglobulin C-2 type/Immunoglobulin subtype/Ig-like domain profile containing protein, full insert sequence....
A_51_P344376	12.1256	0.00117098	Gpr162	NM_013533	G protein-coupled receptor 162 (Gpr162), mRNA [NM_013533]
A_51_P100997	12.1181	0.000147601	Serpinb3c	AK003650	18-day embryo whole body cDNA, RIKEN full-length enriched library, clone:1110013A16 product:similar to SQUAMOUS CELL CARCINOMA ANTIGEN 2 [], full insert sequence. [AK003650]
A_52_P11402	12.1122	3.72392e-05	Lrrc24	NM_198119	leucine rich repeat containing 24 (Lrrc24), mRNA [NM_198119]
A_51_P270519	11.959	0.000188924	Apitd1	NM_027263	apoptosis-inducing, TAF9-like domain 1 (Apitd1), mRNA [NM_027263]
A_51_P309589	11.8321	0.000162899	2700099C18Rik	AK012623	11 days embryo whole body cDNA, RIKEN full-length enriched library, clone:2700099C18 product:inferred: , Similar to highly expressed in cancer, rich in leucine heptad repeats, clone MGC:8311, mRNA, complete cds / putative {Mus...
A_51_P451151	11.8053	0.000141905	Ube2c	NM_026785	ubiquitin-conjugating enzyme E2C (Ube2c), mRNA [NM_026785]
A_52_P289173	11.7714	0.000372819	C130021I20Rik		Riken cDNA C130021I20 gene
A_51_P154913	11.7128	0.000328471	AK037524	AK037524	16 days neonate thymus cDNA, RIKEN full-length enriched library, clone:A130023H07 product:unclassifiable, full insert sequence. [AK037524]
A_51_P158210	11.6933	8.88504e-06	Mcm2	NM_008564	minichromosome maintenance deficient 2 mitotin (S. cerevisiae) (Mcm2), mRNA [NM_008564]
A_51_P355151	11.6689	1.55215e-05	Camk2n2	AK013788	adult male hippocampus cDNA, RIKEN full-length enriched library, clone:2900075A18 product:CAM-KII INHIBITORY PROTEIN homolog [Homo sapiens], full insert sequence. [AK013788]
A_51_P424810	11.6272	3.80957e-05	Ncapg2	NM_133762	non-SMC condensin II complex, subunit G2 (Ncapg2), mRNA [NM_133762]
A_52_P529570	11.6084	0.000190798	Nsl1	NM_198654	NSL1, MIND kinetochore complex component, homolog (S. cerevisiae) (Nsl1), mRNA [NM_198654]
A_51_P110689	11.6028	0.000144688	Rrm2	NM_009104	ribonucleotide reductase M2 (Rrm2), mRNA [NM_009104]
A_51_P137707	11.5896	1.31119e-06	AV065344	AV065344	AV065344 AV065344 small intestine C57BL/6J adult cDNA clone 2010015I06, mRNA sequence [AV065344]
A_51_P499698	11.5841	0.000155577	Asprv1	NM_026414	aspartic peptidase, retroviral-like 1 (Asprv1), mRNA [NM_026414]
A_51_P239984	11.5821	0.000248484	Exo1	NM_012012	exonuclease 1 (Exo1), mRNA [NM_012012]
A_51_P244792	11.5611	0.000236083	Rgs17	NM_019958	regulator of G-protein signaling 17 (Rgs17), mRNA [NM_019958]
A_52_P211063	11.5108	0.00135574	Cks2	NM_025415	CDC28 protein kinase regulatory subunit 2 (Cks2), mRNA [NM_025415]
A_52_P270429	11.5095	3.75466e-05	2200001I15Rik	NM_183278	RIKEN cDNA 2200001I15 gene (2200001I15Rik), mRNA [NM_183278]
A_51_P263290	11.4821	1.97503e-05	Galnt9	NM_198306	UDP-N-acetyl-alpha-D-galactosamine:polypeptide N-acetylgalactosaminyltransferase 9 (Galnt9), mRNA [NM_198306]
A_51_P254805	11.479	8.91519e-07	Kif4	NM_008446	kinesin family member 4 (Kif4), mRNA [NM_008446]
A_51_P335460	11.4667	0.0011604	Scin	NM_009132	scinderin (Scin), mRNA [NM_009132]
A_51_P444696	11.4647	8.67175e-05	Cdca2	NM_175384	cell division cycle associated 2 (Cdca2), mRNA [NM_175384]
A_51_P303079	11.4485	2.86291e-05	Tmem54	NM_025452	transmembrane protein 54 (Tmem54), mRNA [NM_025452]
A_51_P328333	11.4483	0.00288571	Ccnf	NM_007634	cyclin F (Ccnf), mRNA [NM_007634]
A_51_P450033	11.4261	0.000135397	Cdc2a	NM_007659	cell division cycle 2 homolog A (S. pombe) (Cdc2a), mRNA [NM_007659]
A_52_P669035	11.4252	7.16527e-05	Clca1	NM_009899	chloride channel calcium activated 1 (Clca1), mRNA [NM_009899]
A_52_P571350	11.4161	0.000167496	H19	AK003142	18-day embryo whole body cDNA, RIKEN full-length enriched library, clone:1100001A04 product: H19 fetal liver mRNA (H19), mRNA, full insert sequence. [AK003142]
A_51_P156113	11.4123	9.36374e-05	Igsf9	NM_033608	immunoglobulin superfamily, member 9 (Igsf9), mRNA [NM_033608]
A_51_P490509	11.3534	9.50969e-06	Bub1b	NM_009773	budding uninhibited by benzimidazoles 1 homolog, beta (S. cerevisiae) (Bub1b), mRNA [NM_009773]
A_52_P69194	11.327	0.000199186	BC057371	NM_177572	cDNA sequence BC057371 (BC057371), mRNA [NM_177572]
A_51_P503729	11.288	8.77134e-06	Elavl4	NM_010488	ELAV (embryonic lethal, abnormal vision, Drosophila)-like 4 (Hu antigen D) (Elavl4), transcript variant 1, mRNA [NM_010488]
A_51_P203547	11.2291	0.000414295	4930488B01Rik	AK015642	adult male testis cDNA, RIKEN full-length enriched library, clone:4930488B01 product:unclassifiable, full insert sequence [AK015642]
A_52_P211223	11.2006	1.35012e-05	Cdca2	NM_175384	cell division cycle associated 2 (Cdca2), mRNA [NM_175384]
A_51_P503494	11.1865	1.75773e-05	Arc	NM_018790	activity regulated cytoskeletal-associated protein (Arc), mRNA [NM_018790]
A_51_P322801	11.1634	9.65694e-05	Wasf1	NM_031877	WASP family 1 (Wasf1), mRNA [NM_031877]
A_51_P144813	11.1452	1.86519e-05	Cdkn2a	NM_009877	cyclin-dependent kinase inhibitor 2A (Cdkn2a), transcript variant 1, mRNA [NM_009877]
A_51_P360492	11.1347	4.78643e-05	Mcm6	NM_008567	minichromosome maintenance deficient 6 (MIS5 homolog, S. pombe) (S. cerevisiae) (Mcm6), mRNA [NM_008567]
A_51_P469449	11.1168	7.32896e-05	Ung	NM_011677	uracil DNA glycosylase (Ung), transcript variant 2, mRNA [NM_011677]
A_52_P56397	11.0739	4.48546e-05	2610002D18Rik	NM_001081099	RIKEN cDNA 2610002D18 gene (2610002D18Rik), mRNA [NM_001081099]
A_51_P220422	11.0672	0.000322129	Pacsin1	NM_011861	protein kinase C and casein kinase substrate in neurons 1 (Pacsin1), mRNA [NM_011861]
A_51_P284686	11.0651	7.20602e-06	Aak1	NM_177762	AP2 associated kinase 1 (Aak1), transcript variant 2, mRNA [NM_177762]
A_51_P494430	11.0383	2.45286e-07	Id4	NM_031166	inhibitor of DNA binding 4 (Id4), mRNA [NM_031166]
A_51_P150912	11.0238	5.26696e-05	Aurka	NM_011497	aurora kinase A (Aurka), mRNA [NM_011497]
A_52_P127239	10.9552	0.0187623	F730047E07Rik	BC094429	RIKEN cDNA F730047E07 gene, mRNA (cDNA clone IMAGE:30639029). [BC094429]
A_51_P211260	10.9514	0.00222946	Dscaml1	NM_001081270	Down syndrome cell adhesion molecule-like 1 (Dscaml1), mRNA [NM_001081270]
A_52_P646684	10.8176	4.22737e-07	Trp53i5	NM_178381	transformation related protein 53 inducible protein 5 (Trp53i5), mRNA [NM_178381]
A_52_P54770	10.7811	0.0122798	C130034I18Rik	NM_177233	RIKEN cDNA C130034I18 gene (C130034I18Rik), mRNA [NM_177233]
A_52_P411274	10.726	4.18848e-05	A830007L07Rik	NM_001039645	RIKEN cDNA A830007L07 gene (A830007L07Rik), mRNA [NM_001039645]
A_52_P203316	10.7168	4.08745e-05	Kcnf1	NM_201531	potassium voltage-gated channel, subfamily F, member 1 (Kcnf1), mRNA [NM_201531]
A_52_P220933	10.6857	0.0100346	ENSMUSG00000033219	NM_198666	predicted gene, ENSMUSG00000033219 (ENSMUSG00000033219), mRNA [NM_198666]
A_51_P398366	10.6613	4.40432e-05	Tyms	NM_021288	thymidylate synthase (Tyms), mRNA [NM_021288]
A_51_P265806	10.6398	1.91703e-05	Clca2	NM_030601	chloride channel calcium activated 2 (Clca2), mRNA [NM_030601]
A_51_P201035	10.6312	6.47305e-06	Cenpi	NM_145924	centromere protein I (Cenpi), mRNA [NM_145924]
A_51_P122268	10.5711	0.000200983	B4galt6	NM_019737	UDP-Gal:betaGlcNAc beta 1,4-galactosyltransferase, polypeptide 6 (B4galt6), mRNA [NM_019737]
A_51_P224530	10.5471	4.99763e-05	Nrip3	NM_020610	nuclear receptor interacting protein 3 (Nrip3), mRNA [NM_020610]
A_51_P150876	10.5406	0.000491835	Lypd3	NM_133743	Ly6/Plaur domain containing 3 (Lypd3), mRNA [NM_133743]
A_51_P275808	10.4998	0.000111896	Trim59	NM_025863	tripartite motif-containing 59 (Trim59), mRNA [NM_025863]
A_51_P183197	10.484	0.000207466	2310002J15Rik	NM_026415	RIKEN cDNA 2310002J15 gene (2310002J15Rik), mRNA [NM_026415]
A_52_P556099	10.4578	7.60381e-06	Oip5	NM_001042653	Opa interacting protein 5 (Oip5), mRNA [NM_001042653]
A_51_P455897	10.453	8.04528e-05	6720460F02Rik	NM_144526	RIKEN cDNA 6720460F02 gene (6720460F02Rik), mRNA [NM_144526]
A_51_P472217	10.3905	1.2404e-05	2010317E24Rik	NM_001081085	RIKEN cDNA 2010317E24 gene (2010317E24Rik), mRNA [NM_001081085]
A_51_P503004	10.3726	1.83046e-05	Cpne7	NM_170684	copine VII (Cpne7), mRNA [NM_170684]
A_51_P255365	10.3534	7.93294e-05	Cited1	NM_007709	Cbp/p300-interacting transactivator with Glu/Asp-rich carboxy-terminal domain 1 (Cited1), mRNA [NM_007709]
A_51_P459479	10.3164	0.000302234	Unc13a	BC058348	unc-13 homolog A (C. elegans), mRNA (cDNA clone MGC:66595 IMAGE:5700788), complete cds. [BC058348]
A_52_P596755	10.3075	7.02322e-05	BC048355	NM_207161	cDNA sequence BC048355 (BC048355), mRNA [NM_207161]
A_52_P292651	10.3018	1.68306e-05	Tyms	NM_021288	thymidylate synthase (Tyms), mRNA [NM_021288]
A_51_P273538	10.3001	3.53421e-05	Syce2	NM_027954	synaptonemal complex central element protein 2 (Syce2), mRNA [NM_027954]
A_51_P114094	10.2941	9.6403e-07	Clstn3	NM_153508	calsyntenin 3 (Clstn3), mRNA [NM_153508]
A_51_P341041	10.2863	4.29029e-06	2600005O03Rik	NM_183089	RIKEN cDNA 2600005O03 gene (2600005O03Rik), mRNA [NM_183089]
A_51_P408071	10.2505	1.87491e-06	Kntc1	NM_001042421	kinetochore associated 1 (Kntc1), mRNA [NM_001042421]
A_51_P367310	10.2175	9.51702e-05	Chaf1b	NM_028083	chromatin assembly factor 1, subunit B (p60) (Chaf1b), mRNA [NM_028083]
A_52_P184149	10.2076	1.81878e-05	Mthfd2	NM_008638	methylenetetrahydrofolate dehydrogenase (NAD+ dependent), methenyltetrahydrofolate cyclohydrolase (Mthfd2), mRNA [NM_008638]
A_51_P380807	10.1602	0.000165705	Ckm	NM_007710	creatine kinase, muscle (Ckm), mRNA [NM_007710]
A_51_P361022	10.1477	0.00015775	Cdc20	NM_023223	cell division cycle 20 homolog (S. cerevisiae) (Cdc20), mRNA [NM_023223]
A_51_P517672	10.1379	2.66444e-06	Rnf152	NM_178779	ring finger protein 152 (Rnf152), mRNA [NM_178779]
A_52_P681495	10.133	5.91702e-06	2610016C23Rik	NM_027930	RIKEN cDNA 2610016C23 gene (2610016C23Rik), mRNA [NM_027930]
A_51_P458130	10.1329	1.48065e-05	Tph1	NM_009414	tryptophan hydroxylase 1 (Tph1), mRNA [NM_009414]
A_51_P268068	10.1163	0.000284816	Six1	X80339	M.musculus Six1 mRNA. [X80339]
A_52_P682707	10.1027	2.15833e-06	2810465G24Rik	AK013380	10, 11 days embryo whole body cDNA, RIKEN full-length enriched library, clone:2810465G24 product:similar to KIAA0159 PROTEIN [Homo sapiens], full insert sequence. [AK013380]
A_51_P380309	10.0949	9.59393e-05	Ncam1	NM_001081445	neural cell adhesion molecule 1 (Ncam1), transcript variant 1, mRNA [NM_001081445]
A_52_P160057	10.0834	3.22321e-05	LOC100036568	BC096548	RIKEN cDNA 2610042L04 gene, mRNA (cDNA clone IMAGE:6853167) [BC096548]
A_52_P422050	10.0639	0.00011422	Kcnc1	NM_008421	potassium voltage gated channel, Shaw-related subfamily, member 1 (Kcnc1), mRNA [NM_008421]
A_52_P529374	10.0444	0.000223416	D230005D02Rik	NM_172813	RIKEN cDNA D230005D02 gene (D230005D02Rik), mRNA [NM_172813]
A_52_P362603	10.0383	0.00110086	2600005O03Rik	NM_183089	RIKEN cDNA 2600005O03 gene (2600005O03Rik), mRNA [NM_183089]
A_51_P230878	10.0171	4.04023e-05	Mad2l1	U83902	mitotic checkpoint component Mad2 mRNA, complete cds. [U83902]
A_51_P424272	10.0131	0.000148732	Mt4	NM_008631	metallothionein 4 (Mt4), mRNA [NM_008631]
A_51_P516728	10.0122	1.18416e-05	Hap1	NM_010404	huntingtin-associated protein 1 (Hap1), mRNA [NM_010404]
A_51_P351363	9.99856	2.01301e-05	Tyms-ps	M30774	Mouse thymidylate synthase pseudogene mRNA, complete cds [M30774]
A_51_P407780	9.99587	3.22969e-05	Ly6h	NM_011837	lymphocyte antigen 6 complex, locus H (Ly6h), mRNA [NM_011837]
A_51_P220222	9.97727	4.96572e-05	Tacc3	NM_001040435	transforming, acidic coiled-coil containing protein 3 (Tacc3), mRNA [NM_001040435]
A_51_P276142	9.95656	0.000161474	Gpr37l1	NM_134438	G protein-coupled receptor 37-like 1 (Gpr37l1), mRNA [NM_134438]
A_52_P153929	9.94708	4.89837e-05	Brip1	NM_178309	BRCA1 interacting protein C-terminal helicase 1 (Brip1), mRNA [NM_178309]
A_51_P268069	9.8325	2.42918e-05	Six1	NM_009189	sine oculis-related homeobox 1 homolog (Drosophila) (Six1), mRNA [NM_009189]
A_51_P436669	9.82421	1.36164e-05	Pclo	Y19186	mRNA for aczonin, short spliced variant (acz gene). [Y19186]
A_51_P105709	9.81841	0.000108625	Trip13	NM_027182	thyroid hormone receptor interactor 13 (Trip13), mRNA [NM_027182]
A_52_P267651	9.80701	0.00146442	Arntl	NM_007489	aryl hydrocarbon receptor nuclear translocator-like (Arntl), mRNA [NM_007489]
A_51_P369154	9.80054	2.23298e-05	Sez6l2	NM_144926	seizure related 6 homolog like 2 (Sez6l2), mRNA [NM_144926]
A_51_P151586	9.77475	2.38625e-05	Gsg2	NM_010353	germ cell-specific gene 2 (Gsg2), mRNA [NM_010353]
A_51_P168632	9.72127	2.51094e-06	Prim1	NM_008921	DNA primase, p49 subunit (Prim1), mRNA [NM_008921]
A_52_P624168	9.70461	3.14628e-05	Atad2	NM_027435	ATPase family, AAA domain containing 2 (Atad2), mRNA [NM_027435]
A_51_P230873	9.69061	6.88463e-06	Mad2l1	NM_019499	MAD2 (mitotic arrest deficient, homolog)-like 1 (yeast) (Mad2l1), mRNA [NM_019499]
A_51_P108767	9.68448	1.60692e-07	Rad54l	NM_009015	RAD54 like (S. cerevisiae) (Rad54l), mRNA [NM_009015]
A_52_P545181	9.641	0.000174551	Caln1	NM_021371	calneuron 1 (Caln1), mRNA [NM_021371]
A_51_P339898	9.60177	0.000671308	Atad2	NM_027435	ATPase family, AAA domain containing 2 (Atad2), mRNA [NM_027435]
A_51_P262773	9.6008	4.17022e-06	Cdh2	NM_007664	cadherin 2 (Cdh2), mRNA [NM_007664]
A_51_P216108	9.5691	1.84083e-06	Rps6kl1	NM_146244	ribosomal protein S6 kinase-like 1 (Rps6kl1), mRNA [NM_146244]
A_52_P311168	9.55328	0.000281252	Krt78	NM_212487	keratin 78 (Krt78), mRNA [NM_212487]
A_52_P355751	9.53291	1.02979e-05	LOC544988	NM_001024712	hypothetical protein LOC544988 (LOC544988), mRNA [NM_001024712]
A_51_P516826	9.51177	7.51033e-05	Igf2	NM_010514	insulin-like growth factor 2 (Igf2), mRNA [NM_010514]
A_51_P202074	9.50727	1.2249e-05	Ncapd2	NM_146171	non-SMC condensin I complex, subunit D2 (Ncapd2), mRNA [NM_146171]
A_51_P463912	9.48074	0.00909173	Odz1	NM_011855	odd Oz/ten-m homolog 1 (Drosophila) (Odz1), mRNA [NM_011855]
A_52_P439263	9.47659	0.000168737	Ugt8a	NM_011674	UDP galactosyltransferase 8A (Ugt8a), mRNA [NM_011674]
A_51_P303160	9.46548	0.000536255	Arg1	NM_007482	arginase 1, liver (Arg1), mRNA [NM_007482]
A_51_P502437	9.4621	0.000111413	Cacna2d3	NM_009785	calcium channel, voltage-dependent, alpha2/delta subunit 3 (Cacna2d3), mRNA [NM_009785]
A_52_P36591	9.41269	0.000324821	NAP104453-1
A_52_P59206	9.39418	6.11289e-05	Cst6	NM_028623	cystatin E/M (Cst6), mRNA [NM_028623]
A_52_P27878	9.38877	3.32477e-06	E130306D19Rik	NM_001013377	RIKEN cDNA E130306D19 gene (E130306D19Rik), mRNA [NM_001013377]
A_52_P76931	9.32318	1.86178e-07	Wdhd1	NM_172598	WD repeat and HMG-box DNA binding protein 1 (Wdhd1), mRNA [NM_172598]
A_51_P284079	9.32272	0.00179994	Bai2	NM_173071	brain-specific angiogenesis inhibitor 2 (Bai2), mRNA [NM_173071]
A_51_P287691	9.30497	0.0003059	Kremen2	NM_028416	kringle containing transmembrane protein 2 (Kremen2), mRNA [NM_028416]
A_52_P613255	9.23631	0.000549176	Ncam1	NM_001081445	neural cell adhesion molecule 1 (Ncam1), transcript variant 1, mRNA [NM_001081445]
A_52_P642488	9.22193	1.89753e-06	Kcnk1	NM_008430	potassium channel, subfamily K, member 1 (Kcnk1), mRNA [NM_008430]
A_52_P271528	9.20661	1.66547e-06	Psrc1	NM_019976	proline/serine-rich coiled-coil 1 (Psrc1), mRNA [NM_019976]
A_51_P196113	9.20327	2.35507e-05	Mast1	NM_019945	microtubule associated serine/threonine kinase 1 (Mast1), mRNA [NM_019945]
A_51_P281525	9.20008	0.00044329	Cplx2	NM_009946	complexin 2 (Cplx2), mRNA [NM_009946]
A_51_P324287	9.19632	1.64924e-07	Kif23	NM_024245	kinesin family member 23 (Kif23), mRNA [NM_024245]
A_52_P266686	9.19131	0.000368771	Ntsr2	NM_008747	neurotensin receptor 2 (Ntsr2), mRNA [NM_008747]
A_51_P443443	9.17955	0.000149544	5830417I10Rik	AY040842	clone H5.1 unknown mRNA. [AY040842]
A_52_P208453	9.16846	0.000255397	Bai2	NM_173071	brain-specific angiogenesis inhibitor 2 (Bai2), mRNA [NM_173071]
A_51_P114843	9.12255	3.63699e-05	H1fx	NM_198622	H1 histone family, member X (H1fx), mRNA [NM_198622]
A_52_P73436	9.11283	7.84879e-06	Nfatc2	AK081853	16 days embryo head cDNA, RIKEN full-length enriched library, clone:C130082H17 product:nuclear factor of activated T-cells, cytoplasmic 2, full insert sequence. [AK081853]
A_52_P30989	9.09864	5.56328e-06	Cdkn3	BC049694	cyclin-dependent kinase inhibitor 3, mRNA (cDNA clone MGC:58593 IMAGE:6705916), complete cds. [BC049694]
A_52_P651248	9.08211	0.000142377	Zdhhc2	NM_178395	zinc finger, DHHC domain containing 2 (Zdhhc2), mRNA [NM_178395]
A_52_P612137	9.08082	3.6352e-05	Runx1t1	NM_009822	runt-related transcription factor 1; translocated to, 1 (cyclin D-related) (Runx1t1), mRNA [NM_009822]
A_51_P441843	9.06117	1.25527e-06	BC025462	NM_145946	cDNA sequence BC025462 (BC025462), mRNA [NM_145946]
A_51_P107020	9.05689	0.000185958	Kif5a	NM_001039000	kinesin family member 5A (Kif5a), transcript variant 2, mRNA [NM_001039000]
A_52_P151362	9.00578	4.90812e-07	Mboat2	NM_026037	membrane bound O-acyltransferase domain containing 2 (Mboat2), transcript variant 1, mRNA [NM_026037]
A_51_P301603	9.00357	0.0192008	AI854517	AK032343	adult male olfactory brain cDNA, RIKEN full-length enriched library, clone:6430523C15 product:unclassifiable, full insert sequence [AK032343]
A_51_P303749	8.98666	4.63032e-06	Depdc1b	NM_178683	DEP domain containing 1B (Depdc1b), mRNA [NM_178683]
A_51_P513062	8.95987	1.78461e-05	B630019K06Rik	NM_175327	RIKEN cDNA B630019K06 gene (B630019K06Rik), mRNA [NM_175327]
A_51_P289107	8.94662	0.000172049	Hrh3	NM_133849	histamine receptor H 3 (Hrh3), mRNA [NM_133849]
A_51_P462249	8.94648	0.00274624	Cks2	NM_025415	CDC28 protein kinase regulatory subunit 2 (Cks2), mRNA [NM_025415]
A_51_P273979	8.84912	0.000380424	Cenpa	NM_007681	centromere protein A (Cenpa), mRNA [NM_007681]
A_51_P480190	8.81602	0.0231284	Spaca1	NM_026293	sperm acrosome associated 1 (Spaca1), mRNA [NM_026293]
A_51_P429308	8.79759	5.38452e-05	Neto2	NM_001081324	neuropilin (NRP) and tolloid (TLL)-like 2 (Neto2), mRNA [NM_001081324]
A_51_P117226	8.75359	2.98137e-05	Zdhhc2	AK046533	adult male adrenal gland cDNA, RIKEN full-length enriched library, clone:B330016H11 product:SMALL REC homolog [Rattus norvegicus], full insert sequence [AK046533]
A_51_P410451	8.75036	2.55956e-05	Tube1	NM_028006	epsilon-tubulin 1 (Tube1), mRNA [NM_028006]
A_52_P149336	8.70945	3.73571e-05	Mphosph1	NM_183046	M-phase phosphoprotein 1 (Mphosph1), mRNA [NM_183046]
A_52_P609120	8.70863	3.98821e-06	Pdxp	NM_020271	pyridoxal (pyridoxine, vitamin B6) phosphatase (Pdxp), mRNA [NM_020271]
A_52_P478025	8.69276	9.97296e-05	Smpd3	NM_021491	sphingomyelin phosphodiesterase 3, neutral (Smpd3), mRNA [NM_021491]
A_52_P227746	8.68895	3.87973e-06	LOC619863	XR_003516	PREDICTED: similar to High mobility group protein 2 (HMG-2) (LOC619863), mRNA [XR_003516]
A_51_P251205	8.62174	6.15039e-05	Psd	NM_028627	pleckstrin and Sec7 domain containing (Psd), mRNA [NM_028627]
A_51_P155482	8.61743	0.000130034	Pole	NM_011132	polymerase (DNA directed), epsilon (Pole), mRNA [NM_011132]
A_51_P306689	8.61174	0.000424968	Rcor2	NM_054048	REST corepressor 2 (Rcor2), mRNA [NM_054048]
A_52_P11920	8.59528	0.0102181	Cpne5	NM_153166	copine V (Cpne5), mRNA [NM_153166]
A_52_P480360	8.5506	4.83473e-05	Dut	NM_023595	deoxyuridine triphosphatase (Dut), mRNA [NM_023595]
A_52_P668812	8.53806	9.64984e-05	Sgol2	NM_199007	shugoshin-like 2 (S. pombe) (Sgol2), mRNA [NM_199007]
A_51_P374818	8.51018	7.76602e-05	Shd	NM_009168	src homology 2 domain-containing transforming protein D (Shd), mRNA [NM_009168]
A_52_P194971	8.49367	6.28158e-07	Hoxb7	NM_010460	homeo box B7 (Hoxb7), mRNA [NM_010460]
A_51_P135732	8.45433	5.92134e-06	4921511K06Rik	BC006583	RIKEN cDNA 4921511K06 gene, mRNA (cDNA clone IMAGE:3587121), complete cds. [BC006583]
A_51_P214209	8.4303	1.91495e-05	Spc24	NM_026282	SPC24, NDC80 kinetochore complex component, homolog (S. cerevisiae) (Spc24), mRNA [NM_026282]
A_51_P125351	8.40889	0.000230522	Lce1b	NM_026822	late cornified envelope 1B (Lce1b), mRNA [NM_026822]
A_51_P279154	8.39786	4.49201e-07	Bex1	NM_009052	brain expressed gene 1 (Bex1), mRNA [NM_009052]
A_52_P419348	8.38334	0.0160821	Stxbp5l	AK043658	10 days neonate cortex cDNA, RIKEN full-length enriched library, clone:A830015P08 product:unclassifiable, full insert sequence. [AK043658]
A_51_P280384	8.37848	2.75656e-05	Cacna1h	NM_021415	calcium channel, voltage-dependent, T type, alpha 1H subunit (Cacna1h), mRNA [NM_021415]
A_52_P586679	8.36834	1.82311e-06	Six1	NM_009189	sine oculis-related homeobox 1 homolog (Drosophila) (Six1), mRNA [NM_009189]
A_51_P228295	8.33548	3.53312e-06	Mpzl1	NM_001001880	myelin protein zero-like 1 (Mpzl1), transcript variant 2, mRNA [NM_001001880]
A_51_P305628	8.33404	0.0119302	Atp8a2	NM_015803	ATPase, aminophospholipid transporter-like, class I, type 8A, member 2 (Atp8a2), mRNA [NM_015803]
A_51_P198775	8.31817	2.33279e-05	BC055324	NM_201364	cDNA sequence BC055324 (BC055324), mRNA [NM_201364]
A_52_P505038	8.28808	6.24482e-05	D330027G24Rik	AK052318	13 days embryo heart cDNA, RIKEN full-length enriched library, clone:D330027G24 product:unclassifiable, full insert sequence [AK052318]
A_51_P516833	8.28517	2.15878e-05	Igf2	NM_010514	insulin-like growth factor 2 (Igf2), mRNA [NM_010514]
A_52_P315155	8.28328	7.74688e-05	Ephb2	NM_010142	Eph receptor B2 (Ephb2), mRNA [NM_010142]
A_51_P133612	8.25074	0.00034641	Cdt1	NM_026014	chromatin licensing and DNA replication factor 1 (Cdt1), mRNA [NM_026014]
A_52_P1171803	8.24601	0.00448597	AK046815	AK046815	10 days neonate medulla oblongata cDNA, RIKEN full-length enriched library, clone:B830013M02 product:unclassifiable, full insert sequence. [AK046815]
A_51_P429252	8.22976	0.0115022	Prok2	NM_015768	prokineticin 2 (Prok2), transcript variant 1, mRNA [NM_015768]
A_51_P393958	8.22266	2.98246e-06	Fbxo5	NM_025995	F-box protein 5 (Fbxo5), mRNA [NM_025995]
A_52_P60074	8.21923	0.000268959	Mylk2	NM_001081044	myosin, light polypeptide kinase 2, skeletal muscle (Mylk2), mRNA [NM_001081044]
A_51_P177210	8.21515	4.06031e-05	Myl3	NM_010859	myosin, light polypeptide 3 (Myl3), mRNA [NM_010859]
A_52_P655265	8.20882	9.52833e-05	6720463M24Rik	NM_175265	RIKEN cDNA 6720463M24 gene (6720463M24Rik), mRNA [NM_175265]
A_51_P351923	8.20009	1.86524e-05	A030009H04Rik	NM_020591	RIKEN cDNA A030009H04 gene (A030009H04Rik), mRNA [NM_020591]
A_52_P415931	8.18014	0.00120894	Mlf1ip	NM_027973	myeloid leukemia factor 1 interacting protein (Mlf1ip), mRNA [NM_027973]
A_51_P352303	8.17763	1.49899e-06	Homer2	NM_011983	homer homolog 2 (Drosophila) (Homer2), mRNA [NM_011983]
A_52_P244109	8.16764	3.56374e-06	Cmya3	NM_001024618	cardiomyopathy associated 3 (Cmya3), transcript variant 1, mRNA [NM_001024618]
A_51_P520745	8.15238	1.83998e-05	BC030867	NM_153544	cDNA sequence BC030867 (BC030867), mRNA [NM_153544]
A_52_P30984	8.14905	7.55755e-05	Cdkn3	BC049694	cyclin-dependent kinase inhibitor 3, mRNA (cDNA clone MGC:58593 IMAGE:6705916), complete cds. [BC049694]
A_52_P502771	8.137	2.6182e-06	E130016E03Rik	NM_001039556	RIKEN cDNA E130016E03 gene (E130016E03Rik), mRNA [NM_001039556]
A_51_P452119	8.12704	0.000166224	Lhx1	NM_008498	LIM homeobox protein 1 (Lhx1), mRNA [NM_008498]
A_51_P321847	8.11964	0.000114642	Rims2	NM_053271	regulating synaptic membrane exocytosis 2 (Rims2), mRNA [NM_053271]
A_52_P449871	8.11725	5.41123e-05	Id4	NM_031166	inhibitor of DNA binding 4 (Id4), mRNA [NM_031166]
A_52_P94941	8.11083	0.000101783	Gsdm1	NM_021347	gasdermin 1 (Gsdm1), mRNA [NM_021347]
A_52_P190647	8.10173	2.33759e-05	Mxd3	NM_016662	Max dimerization protein 3 (Mxd3), mRNA [NM_016662]
A_52_P377693	8.09027	0.000752278	Fsd1	NM_183178	fibronectin type 3 and SPRY domain-containing protein (Fsd1), mRNA [NM_183178]
A_51_P455157	8.0523	3.12285e-05	Mybpc2	NM_146189	myosin binding protein C, fast-type (Mybpc2), mRNA [NM_146189]
A_51_P337089	8.02716	3.88401e-05	Gins1	AK013116	10, 11 days embryo whole body cDNA, RIKEN full-length enriched library, clone:2810418N01 product:HYPOTHETICAL PROTEIN KIAA0186 homolog [Homo sapiens], full insert sequence. [AK013116]
A_51_P142196	8.00657	6.3689e-06	H19	BC025150	H19 fetal liver mRNA, mRNA (cDNA clone MGC:35822 IMAGE:3592592), complete cds. [BC025150]
A_52_P379531	7.96997	0.000207551	Timeless	NM_011589	timeless homolog (Drosophila) (Timeless), mRNA [NM_011589]
A_51_P506714	7.91308	4.70143e-07	Tdrkh	AK012596	11 days embryo whole body cDNA, RIKEN full-length enriched library, clone:2700091C21 product:similar to PUTATIVE RNA BINDING PROTEIN [Homo sapiens], full insert sequence [AK012596]
A_51_P149503	7.89951	0.000482915	Diras1	NM_145217	DIRAS family, GTP-binding RAS-like 1 (Diras1), mRNA [NM_145217]
A_51_P260169	7.88758	0.000104276	Gstm5	NM_010360	glutathione S-transferase, mu 5 (Gstm5), mRNA [NM_010360]
A_52_P157170	7.88149	0.000187037	Rnf157	BC053070	ring finger protein 157, mRNA (cDNA clone IMAGE:6401088) [BC053070]
A_51_P425962	7.79484	0.000653904	Khdrbs3	NM_010158	KH domain containing, RNA binding, signal transduction associated 3 (Khdrbs3), mRNA [NM_010158]
A_52_P459143	7.76775	0.000198881	Brunol6	NM_175235	bruno-like 6, RNA binding protein (Drosophila) (Brunol6), mRNA [NM_175235]
A_51_P285323	7.75144	7.84569e-06	6720463M24Rik	NM_175265	RIKEN cDNA 6720463M24 gene (6720463M24Rik), mRNA [NM_175265]
A_52_P447944	7.74145	6.3165e-07	Tacstd1	NM_008532	tumor-associated calcium signal transducer 1 (Tacstd1), mRNA [NM_008532]
A_52_P799815	7.73691	0.000179178	Tmem171	NM_001025606	transmembrane protein 171 (Tmem171), mRNA [NM_001025606]
A_51_P490070	7.70054	0.00768389	Xlr3b	NM_011727	X-linked lymphocyte-regulated 3B (Xlr3b), mRNA [NM_011727]
A_51_P231630	7.68855	0.000279275	Zfp239	NM_001001792	zinc finger protein 239 (Zfp239), transcript variant 1, mRNA [NM_001001792]
A_51_P486681	7.6594	0.000343052	Ap3b2	NM_021492	adaptor-related protein complex 3, beta 2 subunit (Ap3b2), mRNA [NM_021492]
A_52_P744437	7.65622	0.000465627	D930028M14Rik	AK142847	15 days embryo head cDNA, RIKEN full-length enriched library, clone:D930028M14 product:hypothetical protein, full insert sequence [AK142847]
A_51_P505803	7.65363	0.000109905	Gdap1l1	NM_144891	ganglioside-induced differentiation-associated protein 1-like 1 (Gdap1l1), mRNA [NM_144891]
A_51_P326932	7.64613	1.11177e-06	A230083H22Rik	AK018172	adult male medulla oblongata cDNA, RIKEN full-length enriched library, clone:6330414G02 product:unclassifiable, full insert sequence [AK018172]
A_52_P139936	7.64185	3.24513e-05	Phf21b	NM_001081166	PHD finger protein 21B (Phf21b), mRNA [NM_001081166]
A_51_P165834	7.64066	6.72603e-07	Dclk2	NM_027539	doublecortin-like kinase 2 (Dclk2), mRNA [NM_027539]
A_52_P658437	7.62418	5.65445e-05	Espl1	NM_001014976	extra spindle poles-like 1 (S. cerevisiae) (Espl1), mRNA [NM_001014976]
A_51_P248067	7.61835	5.04608e-06	Ezh2	NM_007971	enhancer of zeste homolog 2 (Drosophila) (Ezh2), mRNA [NM_007971]
A_52_P283041	7.61477	2.40134e-05	Smarca1	NM_053123	SWI/SNF related, matrix associated, actin dependent regulator of chromatin, subfamily a, member 1 (Smarca1), mRNA [NM_053123]
A_52_P686130	7.60152	0.000328472	Atp2a1	NM_007504	ATPase, Ca++ transporting, cardiac muscle, fast twitch 1 (Atp2a1), mRNA [NM_007504]
A_51_P408946	7.59819	3.17668e-05	Ccne1	NM_007633	cyclin E1 (Ccne1), mRNA [NM_007633]
A_52_P317820	7.59542	0.000473859	Fbxo41	NM_001001160	F-box protein 41 (Fbxo41), mRNA [NM_001001160]
A_52_P900164	7.59226	0.0003479	AK083952	AK083952	12 days embryo spinal ganglion cDNA, RIKEN full-length enriched library, clone:D130069E17 product:unclassifiable, full insert sequence. [AK083952]
A_52_P820923	7.58896	1.60313e-05	AI605151	CO811088	AGENCOURT_30257181 NIH_MGC_256 cDNA clone IMAGE:30937931 5', mRNA sequence [CO811088]
A_51_P305230	7.57573	0.000261332	Elavl3	NM_010487	ELAV (embryonic lethal, abnormal vision, Drosophila)-like 3 (Hu antigen C) (Elavl3), mRNA [NM_010487]
A_51_P355122	7.54262	0.000625948	Tnni2	NM_009405	troponin I, skeletal, fast 2 (Tnni2), mRNA [NM_009405]
A_51_P295848	7.53014	8.39319e-05	Bai1	NM_174991	brain-specific angiogenesis inhibitor 1 (Bai1), mRNA [NM_174991]
A_52_P661982	7.51442	3.82337e-05	AW822216	NM_178884	expressed sequence AW822216 (AW822216), mRNA [NM_178884]
A_52_P258116	7.50959	3.09098e-05	Wnt3	NM_009521	wingless-related MMTV integration site 3 (Wnt3), mRNA [NM_009521]
A_52_P365970	7.49162	1.17615e-05	BC066028	NM_001001180	cDNA sequence BC066028 (BC066028), mRNA [NM_001001180]
A_51_P500718	7.48125	7.45812e-05	Dck	NM_007832	deoxycytidine kinase (Dck), mRNA [NM_007832]
A_51_P167668	7.47116	0.000450781	Myh3	XM_354614	PREDICTED: myosin, heavy polypeptide 3, skeletal muscle, embryonic (Myh3), mRNA [XM_354614]
A_51_P510141	7.46634	0.000674681	Lce1d	NM_027137	late cornified envelope 1D (Lce1d), mRNA [NM_027137]
A_51_P229613	7.45987	0.000184409	Pcsk2	NM_008792	proprotein convertase subtilisin/kexin type 2 (Pcsk2), mRNA [NM_008792]
A_52_P442169	7.45917	0.000125153	Bsn	NM_007567	bassoon (Bsn), mRNA [NM_007567]
A_51_P451374	7.43708	0.00470673	RP23-211L7.2	NM_153405	developmentally regulated RNA binding protein 1 (Drbp1), mRNA [NM_153405]
A_52_P698715	7.43068	0.0136601	1500016L03Rik	AK018772	adult male cerebellum cDNA, RIKEN full-length enriched library, clone:1500016L03 product:unclassifiable, full insert sequence. [AK018772]
A_51_P363947	7.42994	6.23487e-05	Cdkn1a	NM_007669	cyclin-dependent kinase inhibitor 1A (P21) (Cdkn1a), mRNA [NM_007669]
A_51_P326152	7.42967	7.63419e-05	Sim2	NM_011377	single-minded homolog 2 (Drosophila) (Sim2), mRNA [NM_011377]
A_51_P332355	7.4266	0.000695032	Kif18a	NM_139303	kinesin family member 18A (Kif18a), mRNA [NM_139303]
A_51_P125725	7.42572	2.91988e-06	Sh3gl3	NM_017400	SH3-domain GRB2-like 3 (Sh3gl3), mRNA [NM_017400]
A_51_P473383	7.41345	0.000125093	Odz4	NM_011858	odd Oz/ten-m homolog 4 (Drosophila) (Odz4), mRNA [NM_011858]
A_52_P178018	7.41309	0.001906	Sox11	NM_009234	SRY-box containing gene 11 (Sox11), mRNA [NM_009234]
A_51_P206616	7.41308	0.00014218	Cdc7	NM_009863	cell division cycle 7 (S. cerevisiae) (Cdc7), mRNA [NM_009863]
A_52_P531693	7.40335	5.84671e-06	Pacsin1	NM_178365	protein kinase C and casein kinase substrate in neurons 1 (Pacsin1), mRNA [NM_178365]
A_51_P217509	7.40323	8.05814e-07	Btbd11	NM_028709	BTB (POZ) domain containing 11 (Btbd11), transcript variant 1, mRNA [NM_028709]
A_52_P114691	7.35182	2.05125e-05	Pla2g2f	NM_012045	phospholipase A2, group IIF (Pla2g2f), mRNA [NM_012045]
A_52_P443701	7.30781	7.06386e-05	Igsf9	NM_033608	immunoglobulin superfamily, member 9 (Igsf9), mRNA [NM_033608]
A_52_P132102	7.30288	0.000574737	C630013B14Rik	AK083106	adult male hippocampus cDNA, RIKEN full-length enriched library, clone:C630014M08 product:unclassifiable, full insert sequence [AK083106]
A_51_P457528	7.29937	6.0251e-06	Ccnb2	NM_007630	cyclin B2 (Ccnb2), mRNA [NM_007630]
A_52_P151320	7.27665	3.7814e-06	Tnfaip8l1	NM_025566	tumor necrosis factor, alpha-induced protein 8-like 1 (Tnfaip8l1), mRNA [NM_025566]
A_51_P391291	7.26774	7.28415e-05	Gng3	NM_010316	guanine nucleotide binding protein (G protein), gamma 3 subunit (Gng3), mRNA [NM_010316]
A_51_P193011	7.23605	3.72245e-07	Klc1	NM_008450	kinesin light chain 1 (Klc1), transcript variant a, mRNA [NM_008450]
A_51_P359173	7.2357	0.000844983	B230112P13Rik	AK080792	adult male corpora quadrigemina cDNA, RIKEN full-length enriched library, clone:B230112P13 product:unclassifiable, full insert sequence [AK080792]
A_51_P123134	7.2202	3.57963e-05	Ercc6l	NM_146235	excision repair cross-complementing rodent repair deficiency complementation group 6 - like (Ercc6l), mRNA [NM_146235]
A_51_P197043	7.2128	8.31605e-05	Xrcc3	NM_028875	X-ray repair complementing defective repair in Chinese hamster cells 3 (Xrcc3), mRNA [NM_028875]
A_51_P297993	7.21169	4.91616e-06	A_51_P297993
A_51_P412914	7.19013	2.86887e-05	Efs	NM_010112	embryonal Fyn-associated substrate (Efs), mRNA [NM_010112]
A_51_P221100	7.1742	0.000244533	Snph	NM_198214	syntaphilin (Snph), mRNA [NM_198214]
A_51_P127195	7.14511	8.46388e-05	Cdca3	NM_013538	cell division cycle associated 3 (Cdca3), mRNA [NM_013538]
A_52_P452667	7.14396	6.48858e-06	Prom2	NM_178047	prominin 2 (Prom2), transcript variant 2, mRNA [NM_178047]
A_51_P344566	7.12257	0.000736804	Plk1	NM_011121	polo-like kinase 1 (Drosophila) (Plk1), mRNA [NM_011121]
A_51_P232207	7.11291	1.84019e-05	Hoxb6	NM_008269	homeo box B6 (Hoxb6), mRNA [NM_008269]
A_51_P432380	7.10867	3.25008e-06	Aplp1	NM_007467	amyloid beta (A4) precursor-like protein 1 (Aplp1), mRNA [NM_007467]
A_52_P313738	7.10811	0.00172228	Rap2ip	NM_016759	Rap2 interacting protein (Rap2ip), mRNA [NM_016759]
A_51_P285446	7.10097	3.52526e-05	Lig1	NM_010715	ligase I, DNA, ATP-dependent (Lig1), transcript variant 2, mRNA [NM_010715]
A_51_P294346	7.06518	0.0122829	C79407	AK035117	12 days embryo embryonic body between diaphragm region and neck cDNA, RIKEN full-length enriched library, clone:9430090E14 product:hypothetical Myb DNA binding domain containing protein, full insert sequence. [AK035117]
A_51_P401263	7.04899	0.000331883	Eme1	NM_177752	essential meiotic endonuclease 1 homolog 1 (S. pombe) (Eme1), mRNA [NM_177752]
A_52_P205951	7.04196	0.000121764	5830483C08Rik	NM_177331	RIKEN cDNA 5830483C08 gene (5830483C08Rik), mRNA [NM_177331]
A_52_P28806	7.04124	1.07994e-05	Foxm1	NM_008021	forkhead box M1 (Foxm1), mRNA [NM_008021]
A_52_P277641	6.97278	3.13908e-07	Mrg1	NM_010825	myeloid ecotropic viral integration site-related gene 1 (Mrg1), mRNA [NM_010825]
A_52_P250543	6.95995	9.06855e-05	AV304517	AV304517	AV304517 RIKEN full-length enriched, 8 days embryo cDNA clone 5730521N16 3'. [AV304517]
A_52_P472302	6.95266	0.000244431	Fxyd6	NM_022004	FXYD domain-containing ion transport regulator 6 (Fxyd6), mRNA [NM_022004]
A_51_P209697	6.93559	0.000179265	Atcay	NM_178662	ataxia, cerebellar, Cayman type homolog (human) (Atcay), mRNA [NM_178662]
A_51_P143296	6.93265	0.000222484	Myh8	NM_177369	myosin, heavy polypeptide 8, skeletal muscle, perinatal (Myh8), mRNA [NM_177369]
A_52_P661470	6.92823	0.000274856	TC1709027		AMPO_MOUSE (Q8BXQ6) Aminopeptidase O (AP-O) , partial (10%) [TC1626248]
A_51_P246339	6.92043	7.46931e-07	Rfc5	NM_028128	replication factor C (activator 1) 5 (Rfc5), mRNA [NM_028128]
A_52_P628580	6.87376	2.57251e-05	Ggtl3	NM_144786	gamma-glutamyltransferase-like 3 (Ggtl3), mRNA [NM_144786]
A_52_P586851	6.87218	3.72097e-06	Efs	NM_010112	embryonal Fyn-associated substrate (Efs), mRNA [NM_010112]
A_52_P787579	6.85727	0.0171845	AK083569	AK083569	9 days embryo whole body cDNA, RIKEN full-length enriched library, clone:D030046J24 product:unclassifiable, full insert sequence. [AK083569]
A_52_P1197950	6.83857	1.67067e-05	AI323028	AI323028	AI323028 mj26c04.y1 Soares mouse embryo NbME13.5 14.5 cDNA clone IMAGE:477222 5' similar to gb:X02308 THYMIDYLATE SYNTHASE (HUMAN);, mRNA sequence [AI323028]
A_51_P337083	6.83194	0.000594343	Gins1	BC027537	GINS complex subunit 1 (Psf1 homolog), mRNA (cDNA clone MGC:41228 IMAGE:3466154), complete cds. [BC027537]
A_52_P398085	6.82688	0.000244276	Map3k15	BC031147	mitogen-activated protein kinase kinase kinase 15, mRNA (cDNA clone IMAGE:4975522), containing frame-shift errors [BC031147]
A_52_P65506	6.80965	0.000460377	Cxxc4	NM_001004367	CXXC finger 4 (Cxxc4), mRNA [NM_001004367]
A_52_P668285	6.80226	0.000493121	Plk4	NM_011495	polo-like kinase 4 (Drosophila) (Plk4), mRNA [NM_011495]
A_51_P461404	6.78885	3.60412e-05	Smarca1	NM_053123	SWI/SNF related, matrix associated, actin dependent regulator of chromatin, subfamily a, member 1 (Smarca1), mRNA [NM_053123]
A_51_P223709	6.77046	0.000385711	Pask	NM_080850	PAS domain containing serine/threonine kinase (Pask), mRNA [NM_080850]
A_51_P378450	6.76656	7.86555e-06	Rfc4	NM_145480	replication factor C (activator 1) 4 (Rfc4), mRNA [NM_145480]
A_51_P501018	6.76593	5.57637e-05	Nek2	NM_010892	NIMA (never in mitosis gene a)-related expressed kinase 2 (Nek2), mRNA [NM_010892]
A_51_P362857	6.75826	0.000723897	4930427A07Rik	NM_134041	RIKEN cDNA 4930427A07 gene (4930427A07Rik), mRNA [NM_134041]
A_52_P139399	6.75784	2.43499e-05	Ncapd2	NM_146171	non-SMC condensin I complex, subunit D2 (Ncapd2), mRNA [NM_146171]
A_51_P176086	6.74865	4.27442e-05	Ffar2	NM_146187	free fatty acid receptor 2 (Ffar2), mRNA [NM_146187]
A_51_P212682	6.74031	3.88251e-05	Mcm10	NM_027290	minichromosome maintenance deficient 10 (S. cerevisiae) (Mcm10), mRNA [NM_027290]
A_52_P457888	6.72939	0.00173994	Cacna2d2	NM_020263	calcium channel, voltage-dependent, alpha 2/delta subunit 2 (Cacna2d2), mRNA [NM_020263]
A_52_P363039	6.70079	5.81356e-06	Ncaph	NM_144818	non-SMC condensin I complex, subunit H (Ncaph), mRNA [NM_144818]
A_52_P208649	6.69028	0.00698554	Cartpt	NM_013732	CART prepropeptide (Cartpt), transcript variant 1, mRNA [NM_013732]
A_52_P27602	6.68447	0.00057577	Kif23	NM_024245	kinesin family member 23 (Kif23), mRNA [NM_024245]
A_51_P430423	6.66018	0.000572127	Ada	NM_007398	adenosine deaminase (Ada), mRNA [NM_007398]
A_52_P304947	6.60423	4.71263e-05	2610510J17Rik	NM_028131	RIKEN cDNA 2610510J17 gene (2610510J17Rik), mRNA [NM_028131]
A_52_P372165	6.5799	0.0171293	Rpsa	NM_011029	ribosomal protein SA (Rpsa), mRNA [NM_011029]
A_51_P145322	6.55668	7.12472e-05	Pax1	NM_008780	paired box gene 1 (Pax1), mRNA [NM_008780]
A_52_P428599	6.54177	0.000269528	Chi3l4	NM_145126	chitinase 3-like 4 (Chi3l4), mRNA [NM_145126]
A_52_P65050	6.53628	0.0266803	Ect2	NM_007900	ect2 oncogene (Ect2), mRNA [NM_007900]
A_52_P195602	6.52488	6.68661e-05	Cplx2	NM_009946	complexin 2 (Cplx2), mRNA [NM_009946]
A_51_P480233	6.51482	5.35959e-06	Nmral1	NM_026393	NmrA-like family domain containing 1 (Nmral1), mRNA [NM_026393]
A_52_P363051	6.51063	0.0313835	Myh8	AK081482	16 days embryo head cDNA, RIKEN full-length enriched library, clone:C130020D04 product:myosin heavy chain (fragment) homolog [Gallus gallus], full insert sequence. [AK081482]
A_52_P370392	6.5066	0.000254818	Mapk8ip2	NM_021921	mitogen-activated protein kinase 8 interacting protein 2 (Mapk8ip2), mRNA [NM_021921]
A_52_P627068	6.49575	2.87534e-06	Disp2	NM_170593	dispatched homolog 2 (Drosophila) (Disp2), mRNA [NM_170593]
A_51_P402617	6.48507	0.000199041	Nkx6-2	NM_183248	NK6 transcription factor related, locus 2 (Drosophila) (Nkx6-2), mRNA [NM_183248]
A_51_P113003	6.48451	2.17833e-06	Cenpq	NM_031863	centromere protein Q (Cenpq), mRNA [NM_031863]
A_51_P359315	6.47507	0.000173342	Apobec2	NM_009694	apolipoprotein B editing complex 2 (Apobec2), mRNA [NM_009694]
A_51_P434567	6.4702	4.94165e-05	Adra2a	NM_007417	adrenergic receptor, alpha 2a (Adra2a), mRNA [NM_007417]
A_52_P176659	6.46495	0.000852171	V00829	V00829	MMKALL Mouse complete gene for a mouse kallikrein (serine protease) and fragment of a second kallikrein gene. Genes are mGK-1 (complete gene) and mGK-2 (fragment). Kallikreins are necessary for the processing of hormones, e.g., growth hormone. Gene is...
A_52_P485417	6.45331	9.40602e-06	Hmgb2	NM_008252	high mobility group box 2 (Hmgb2), mRNA [NM_008252]
A_51_P206037	6.45317	7.97842e-05	Peg3	NM_008817	paternally expressed 3 (Peg3), mRNA [NM_008817]
A_51_P343129	6.45243	0.00377637	Atad2	NM_027435	ATPase family, AAA domain containing 2 (Atad2), mRNA [NM_027435]
A_51_P363749	6.42008	3.8352e-07	Irf6	NM_016851	interferon regulatory factor 6 (Irf6), mRNA [NM_016851]
A_51_P500713	6.40034	0.000233963	Dck	NM_007832	deoxycytidine kinase (Dck), mRNA [NM_007832]
A_52_P218883	6.37691	5.96413e-05	NAP101638-1
A_51_P265660	6.3706	1.76767e-06	Smc2	NM_008017	structural maintenance of chromosomes 2 (Smc2), mRNA [NM_008017]
A_51_P338206	6.36617	0.0200409	Pde1c	NM_011054	phosphodiesterase 1C (Pde1c), transcript variant 1, mRNA [NM_011054]
A_52_P592305	6.3535	0.000320869	Kcnc1	NM_008421	potassium voltage gated channel, Shaw-related subfamily, member 1 (Kcnc1), mRNA [NM_008421]
A_51_P501840	6.35229	0.000150676	Dnajb3	NM_008299	DnaJ (Hsp40) homolog, subfamily B, member 3 (Dnajb3), mRNA [NM_008299]
A_52_P672834	6.34831	2.52037e-05	Jakmip1	NM_178394	janus kinase and microtubule interacting protein 1 (Jakmip1), mRNA [NM_178394]
A_52_P391110	6.33389	4.24974e-05	Ryr1	NM_009109	ryanodine receptor 1, skeletal muscle (Ryr1), mRNA [NM_009109]
A_51_P433141	6.32195	1.75122e-05	Tro	NM_019548	trophinin (Tro), transcript variant 3, mRNA [NM_019548]
A_52_P297765	6.31589	8.38136e-05	2310031A18Rik	NM_001081120	RIKEN cDNA 2310031A18 gene (2310031A18Rik), mRNA [NM_001081120]
A_52_P441305	6.31358	0.00217051	CJ277547	CJ277547	CJ277547 RIKEN full-length enriched mouse cDNA library, C57BL [CJ277547]
A_51_P393654	6.30677	6.04952e-05	D430039N05Rik	NM_175514	RIKEN cDNA D430039N05 gene (D430039N05Rik), mRNA [NM_175514]
A_51_P121266	6.28264	0.00374205	Pex2	NM_021483	peroxin 2 (Pex2), mRNA [NM_021483]
A_52_P329197	6.24754	0.000670361	Dhfr	NM_010049	dihydrofolate reductase (Dhfr), mRNA [NM_010049]
A_51_P368894	6.24511	0.0118325	Onecut1	NM_008262	one cut domain, family member 1 (Onecut1), mRNA [NM_008262]
A_52_P847000	6.22497	2.43879e-05	Tro	NM_019548	trophinin (Tro), transcript variant 3, mRNA [NM_019548]
A_52_P364776	6.22425	8.37953e-06	Mcm3	NM_008563	minichromosome maintenance deficient 3 (S. cerevisiae) (Mcm3), mRNA [NM_008563]
A_52_P474814	6.20496	0.000636422	4921506M07Rik	NM_001037743	RIKEN cDNA 4921506M07 gene (4921506M07Rik), mRNA [NM_001037743]
A_51_P268391	6.19981	0.000836608	Gp2	NM_025989	glycoprotein 2 (zymogen granule membrane) (Gp2), mRNA [NM_025989]
A_51_P297434	6.19537	4.14366e-05	Sox11	AK004158	18-day embryo whole body cDNA, RIKEN full-length enriched library, clone:1110038H03 product:unclassifiable, full insert sequence. [AK004158]
A_51_P498720	6.19235	8.01151e-05	Cacna2d1	NM_009784	calcium channel, voltage-dependent, alpha2/delta subunit 1 (Cacna2d1), mRNA [NM_009784]
A_51_P139678	6.18894	0.00916841	Sprr1a	NM_009264	small proline-rich protein 1A (Sprr1a), mRNA [NM_009264]
A_51_P451106	6.17624	0.000107434	Brca2	NM_009765	breast cancer 2 (Brca2), transcript variant 2, mRNA [NM_009765]
A_52_P294253	6.17606	0.000199386	Zfp41	NM_011759	zinc finger protein 41 (Zfp41), transcript variant 1, mRNA [NM_011759]
A_52_P136782	6.16636	0.000651143	Rgs5	NM_009063	regulator of G-protein signaling 5 (Rgs5), mRNA [NM_009063]
A_51_P208680	6.14929	0.000116925	Chtf18	NM_145409	CTF18, chromosome transmission fidelity factor 18 homolog (S. cerevisiae) (Chtf18), mRNA [NM_145409]
A_51_P436269	6.13005	7.17386e-05	Grin2c	NM_010350	glutamate receptor, ionotropic, NMDA2C (epsilon 3) (Grin2c), mRNA [NM_010350]
A_51_P359424	6.12522	0.000948243	Smtnl1	NM_024230	smoothelin-like 1 (Smtnl1), mRNA [NM_024230]
A_51_P275016	6.11887	4.2156e-06	Slc7a3	NM_007515	solute carrier family 7 (cationic amino acid transporter, y+ system), member 3 (Slc7a3), mRNA [NM_007515]
A_52_P607683	6.08629	1.89601e-05	Ppm1e	NM_177167	protein phosphatase 1E (PP2C domain containing) (Ppm1e), mRNA [NM_177167]
A_52_P160543	6.07888	0.000107039	Cacna2d1	NM_009784	calcium channel, voltage-dependent, alpha2/delta subunit 1 (Cacna2d1), mRNA [NM_009784]
A_51_P224013	6.07416	9.88022e-05	Tk1	NM_009387	thymidine kinase 1 (Tk1), mRNA [NM_009387]
A_51_P264064	6.0736	2.40174e-05	Incenp	NM_016692	inner centromere protein (Incenp), mRNA [NM_016692]
A_52_P420466	6.06762	0.000147351	Hist1h2ab	NM_175660	histone cluster 1, H2ab (Hist1h2ab), mRNA [NM_175660]
A_52_P811371	6.06619	0.00219063	E330019L11Rik	AK054365	2 days pregnant adult female ovary cDNA, RIKEN full-length enriched library, clone:E330019L11 product:unclassifiable, full insert sequence. [AK054365]
A_51_P402846	6.04939	3.16676e-05	Stab2	NM_138673	stabilin 2 (Stab2), mRNA [NM_138673]
A_52_P497553	6.034	3.9578e-06	Dhfr	NM_010049	dihydrofolate reductase (Dhfr), mRNA [NM_010049]
A_51_P269029	6.00954	0.0101891	Zfp179	NM_009548	zinc finger protein 179 (Zfp179), mRNA [NM_009548]
A_51_P436342	5.9999	7.76023e-07	Hoxb5	NM_008268	homeo box B5 (Hoxb5), mRNA [NM_008268]
A_52_P392216	5.99193	0.000643844	Dab1	NM_177259	disabled homolog 1 (Drosophila) (Dab1), transcript variant 2, mRNA [NM_177259]
A_51_P386503	5.98837	9.47595e-06	1300007F04Rik	NM_026185	RIKEN cDNA 1300007F04 gene (1300007F04Rik), mRNA [NM_026185]
A_52_P430462	5.98573	7.06266e-05	Slc38a1	AK162429	12 days embryo embryonic body between diaphragm region and neck cDNA, RIKEN full-length enriched library, clone:9430020E10 product:hypothetical protein, full insert sequence. [AK162429]
A_51_P160713	5.98336	3.2451e-05	Alb1	NM_009654	albumin 1 (Alb1), mRNA [NM_009654]
A_52_P426768	5.9782	8.89331e-05	Cited4	NM_019563	Cbp/p300-interacting transactivator, with Glu/Asp-rich carboxy-terminal domain, 4 (Cited4), mRNA [NM_019563]
A_52_P744179	5.97737	3.88815e-05	Cmya3	NM_001024618	cardiomyopathy associated 3 (Cmya3), transcript variant 1, mRNA [NM_001024618]
A_51_P295206	5.94499	9.51747e-06	Brip1	NM_178309	BRCA1 interacting protein C-terminal helicase 1 (Brip1), mRNA [NM_178309]
A_51_P510567	5.94496	1.23355e-05	Zfyve28	NM_001015039	zinc finger, FYVE domain containing 28 (Zfyve28), mRNA [NM_001015039]
A_51_P114817	5.94298	0.000433371	Ccna1	NM_007628	cyclin A1 (Ccna1), mRNA [NM_007628]
A_51_P376560	5.94278	5.94105e-05	Abcg4	NM_138955	ATP-binding cassette, sub-family G (WHITE), member 4 (Abcg4), mRNA [NM_138955]
A_51_P461779	5.93389	9.8451e-06	Ppp2r2c	NM_172994	protein phosphatase 2 (formerly 2A), regulatory subunit B (PR 52), gamma isoform (Ppp2r2c), mRNA [NM_172994]
A_51_P498631	5.93022	0.000565785	Dfna5h	NM_018769	deafness, autosomal dominant 5 homolog (human) (Dfna5h), mRNA [NM_018769]
A_52_P381303	5.92982	3.29651e-05	4833427B12Rik	NM_178856	RIKEN cDNA 4833427B12 gene (4833427B12Rik), mRNA [NM_178856]
A_52_P899666	5.91962	7.78125e-05	D10Bwg1379e	AK047584	10 days neonate cerebellum cDNA, RIKEN full-length enriched library, clone:B930094H20 product:unclassifiable, full insert sequence [AK047584]
A_51_P141071	5.91452	2.16267e-05	Cand2	NM_025958	cullin-associated and neddylation-dissociated 2 (putative) (Cand2), mRNA [NM_025958]
A_51_P265016	5.91335	7.18307e-05	Ypel1	NM_023249	yippee-like 1 (Drosophila) (Ypel1), mRNA [NM_023249]
A_51_P508864	5.91167	6.21616e-05	A2bp1	NM_021477	ataxin 2 binding protein 1 (A2bp1), transcript variant 2, mRNA [NM_021477]
A_51_P344606	5.90749	0.000149782	Prph1	NM_013639	peripherin 1 (Prph1), mRNA [NM_013639]
A_51_P227004	5.9044	2.66957e-06	Cks1b	NM_016904	CDC28 protein kinase 1b (Cks1b), mRNA [NM_016904]
A_52_P67493	5.90389	0.000225515	Adra2a	NM_007417	adrenergic receptor, alpha 2a (Adra2a), mRNA [NM_007417]
A_51_P416074	5.90092	2.30812e-06	Ryr1	NM_009109	ryanodine receptor 1, skeletal muscle (Ryr1), mRNA [NM_009109]
A_51_P271425	5.8873	9.8787e-07	Lhfpl4	NM_177763	lipoma HMGIC fusion partner-like protein 4 (Lhfpl4), mRNA [NM_177763]
A_51_P295846	5.88714	0.000168352	Bai1	NM_174991	brain-specific angiogenesis inhibitor 1 (Bai1), mRNA [NM_174991]
A_52_P579933	5.87656	0.0127984	Slc16a6	NM_001029842	solute carrier family 16 (monocarboxylic acid transporters), member 6 (Slc16a6), transcript variant 1, mRNA [NM_001029842]
A_51_P265312	5.87472	0.000110656	Ggtl3	NM_144786	gamma-glutamyltransferase-like 3 (Ggtl3), mRNA [NM_144786]
A_51_P109099	5.86632	1.16887e-05	Cited4	NM_019563	Cbp/p300-interacting transactivator, with Glu/Asp-rich carboxy-terminal domain, 4 (Cited4), mRNA [NM_019563]
A_51_P418469	5.85794	7.61497e-06	Dut	NM_023595	deoxyuridine triphosphatase (Dut), mRNA [NM_023595]
A_51_P395309	5.85195	1.99509e-05	A_51_P395309
A_52_P328365	5.8503	2.60939e-05	BC036313	NM_001024645	cDNA sequence BC036313 (BC036313), mRNA [NM_001024645]
A_52_P547612	5.83589	0.000269037	Tmem30b	NM_178715	transmembrane protein 30B (Tmem30b), mRNA [NM_178715]
A_51_P190111	5.82616	2.76362e-06	Mcm5	NM_008566	minichromosome maintenance deficient 5, cell division cycle 46 (S. cerevisiae) (Mcm5), mRNA [NM_008566]
A_51_P340038	5.82297	0.000247207	Sh2d5	XM_357399	PREDICTED: SH2 domain containing 5 (Sh2d5), mRNA [XM_357399]
A_51_P269687	5.81234	0.000307671	Pole2	NM_011133	polymerase (DNA directed), epsilon 2 (p59 subunit) (Pole2), mRNA [NM_011133]
A_51_P463034	5.80882	0.000285539	4930432K21Rik	NM_029045	RIKEN cDNA 4930432K21 gene (4930432K21Rik), mRNA [NM_029045]
A_51_P183154	5.79105	0.000536076	Hook1	AK043870	10 days neonate cortex cDNA, RIKEN full-length enriched library, clone:A830044F05 product:DJ782L23.1 (HOOK1) (FRAGMENT) homolog [Homo sapiens], full insert sequence. [AK043870]
A_51_P462533	5.78486	4.32349e-05	AK028004	AK028004	18-day embryo whole body cDNA, RIKEN full-length enriched library, clone:1190003C09 product:unclassifiable, full insert sequence. [AK028004]
A_52_P104581	5.77288	0.000179468	2410127E16Rik	NM_029741	RIKEN cDNA 2410127E16 gene (2410127E16Rik), mRNA [NM_029741]
A_51_P237668	5.76679	1.15283e-05	Bex2	NM_009749	brain expressed X-linked 2 (Bex2), mRNA [NM_009749]
A_51_P415905	5.76437	0.000983335	Pola1	NM_008892	polymerase (DNA directed), alpha 1 (Pola1), mRNA [NM_008892]
A_51_P410260	5.76287	1.51679e-05	Pip5k1b	NM_008846	phosphatidylinositol-4-phosphate 5-kinase, type 1 beta (Pip5k1b), mRNA [NM_008846]
A_52_P602147	5.75468	5.36488e-06	Myh4	NM_010855	myosin, heavy polypeptide 4, skeletal muscle (Myh4), mRNA [NM_010855]
A_51_P502082	5.75346	4.0805e-06	Rrm1	NM_009103	ribonucleotide reductase M1 (Rrm1), mRNA [NM_009103]
A_51_P461444	5.75015	8.30194e-05	Dhfr	L26316	dihydrofolate reductase (dhfr) mRNA, complete cds. [L26316]
A_52_P607255	5.7377	1.63378e-05	Slc2a13	NM_001033633	solute carrier family 2 (facilitated glucose transporter), member 13 (Slc2a13), mRNA [NM_001033633]
A_51_P401504	5.72539	0.000256522	Col9a2	NM_007741	procollagen, type IX, alpha 2 (Col9a2), mRNA [NM_007741]
A_51_P396351	5.71085	4.14739e-06	Pcna	NM_011045	proliferating cell nuclear antigen (Pcna), mRNA [NM_011045]
A_51_P120636	5.68962	1.20348e-05	E2f1	NM_007891	E2F transcription factor 1 (E2f1), mRNA [NM_007891]
A_51_P373573	5.67869	5.71133e-06	Cdh22	NM_174988	cadherin 22 (Cdh22), mRNA [NM_174988]
A_52_P147803	5.66471	1.08824e-05	AI428936	NM_153577	expressed sequence AI428936 (AI428936), mRNA [NM_153577]
A_52_P461343	5.66069	0.000836339	Upk3a	NM_023478	uroplakin 3A (Upk3a), mRNA [NM_023478]
A_51_P207693	5.64588	1.83749e-05	D430041B17Rik	NM_172737	RIKEN cDNA D430041B17 gene (D430041B17Rik), mRNA [NM_172737]
A_52_P197627	5.6456	4.70822e-05	Umps	NM_009471	uridine monophosphate synthetase (Umps), mRNA [NM_009471]
A_51_P259638	5.63279	0.000364902	LOC14210	AK047380	10 days neonate cerebellum cDNA, RIKEN full-length enriched library, clone:B930054E20 product:fibroblast growth factor inducible 15, full insert sequence [AK047380]
A_52_P426554	5.61208	0.00217551	Lmnb2	NM_010722	lamin B2 (Lmnb2), mRNA [NM_010722]
A_52_P30027	5.58637	0.0220773	Slc16a5	NM_001080934	solute carrier family 16 (monocarboxylic acid transporters), member 5 (Slc16a5), mRNA [NM_001080934]
A_51_P351562	5.57822	1.41602e-06	1700029F09Rik	BC099557	RIKEN cDNA 1700029F09 gene, mRNA (cDNA clone MGC:118304 IMAGE:30916402), complete cds. [BC099557]
A_52_P523368	5.57418	0.000409761	2310020A21Rik	NM_175249	RIKEN cDNA 2310020A21 gene (2310020A21Rik), mRNA [NM_175249]
A_51_P279437	5.54238	0.000233541	Mfsd2	NM_029662	major facilitator superfamily domain containing 2 (Mfsd2), mRNA [NM_029662]
A_52_P202044	5.53998	3.01168e-06	9330162012Rik	AK034200	adult male diencephalon cDNA, RIKEN full-length enriched library, clone:9330162O12 product:unclassifiable, full insert sequence. [AK034200]
A_51_P321743	5.53878	2.44124e-05	Slc4a3	AK161240	0 day neonate head cDNA, RIKEN full-length enriched library, clone:4833445E16 product:hypothetical protein, full insert sequence. [AK161240]
A_51_P209585	5.5334	0.000337732	Hcrtr1	NM_198959	hypocretin (orexin) receptor 1 (Hcrtr1), mRNA [NM_198959]
A_51_P232868	5.532	1.01821e-05	C230078M08Rik	NM_176995	RIKEN cDNA C230078M08 gene (C230078M08Rik), mRNA [NM_176995]
A_52_P387598	5.53135	0.000717997	BC023202	AK141429	12 days embryo spinal cord cDNA, RIKEN full-length enriched library, clone:C530014B18 product:unclassifiable, full insert sequence [AK141429]
A_52_P674886	5.51223	0.000256565	TC1671308		O55214_RAT (O55214) Ribosomal protein S2, partial (69%) [TC1671308]
A_52_P1021832	5.50975	4.11094e-05	AI627138	AI627138	AI627138 ma02g05.y1 Soares mouse p3NMF19.5 cDNA clone IMAGE:303416 5', mRNA sequence [AI627138]
A_52_P66205	5.50615	5.52052e-05	Fancd2		Fanconi anemia, complementation group D2 [Source:MarkerSymbol;Acc:MGI:2448480] [ENSMUST00000101051]
A_51_P207763	5.48792	0.0212875	Serpinb3b	NM_198680	serine (or cysteine) peptidase inhibitor, clade B (ovalbumin), member 3B (Serpinb3b), mRNA [NM_198680]
A_51_P451799	5.45766	0.00272638	Espn	NM_019585	espin (Espn), transcript variant 6, mRNA [NM_019585]
A_52_P151443	5.45738	0.000216101	Cdc7	NM_009863	cell division cycle 7 (S. cerevisiae) (Cdc7), mRNA [NM_009863]
A_51_P378789	5.45713	7.91158e-06	Cxcl13	NM_018866	chemokine (C-X-C motif) ligand 13 (Cxcl13), mRNA [NM_018866]
A_52_P30328	5.45663	0.000558333	Tmem163	NM_028135	transmembrane protein 163 (Tmem163), mRNA [NM_028135]
A_51_P155152	5.45292	0.000221681	Ank	NM_020332	progressive ankylosis (Ank), mRNA [NM_020332]
A_51_P521304	5.45199	0.000144617	Klhl13	NM_026167	kelch-like 13 (Drosophila) (Klhl13), mRNA [NM_026167]
A_52_P364299	5.44579	4.60296e-05	F730047E07Rik	NM_199467	RIKEN cDNA F730047E07 gene (F730047E07Rik), mRNA [NM_199467]
A_52_P239320	5.44236	0.00537127	Syngr1	NM_207708	synaptogyrin 1 (Syngr1), transcript variant 1a, mRNA [NM_207708]
A_52_P371108	5.44097	3.10462e-05	Cdc6	NM_011799	cell division cycle 6 homolog (S. cerevisiae) (Cdc6), transcript variant 1, mRNA [NM_011799]
A_51_P247614	5.42734	1.8271e-05	6330419J24Rik	AK050814	9 days embryo whole body cDNA, RIKEN full-length enriched library, clone:D030021L12 product:unclassifiable, full insert sequence [AK050814]
A_52_P1036902	5.41967	4.80907e-05	BX515989	BX515989	BX515989 Knowles [BX515989]
A_52_P290211	5.39874	0.000295923	Mrg1	AK040611	0 day neonate thymus cDNA, RIKEN full-length enriched library, clone:A430109D20 product:myeloid ecotropic viral integration site-related gene 1, full insert sequence [AK040611]
A_51_P121236	5.39105	0.00196247	Lrdd	NM_022654	leucine-rich and death domain containing (Lrdd), mRNA [NM_022654]
A_51_P231958	5.38509	5.50011e-05	Zwilch	NM_026507	Zwilch, kinetochore associated, homolog (Drosophila) (Zwilch), mRNA [NM_026507]
A_51_P482128	5.38481	2.32005e-06	Krt15	NM_008469	keratin 15 (Krt15), mRNA [NM_008469]
A_52_P493112	5.3765	0.000274758	Psrc1	NM_019976	proline/serine-rich coiled-coil 1 (Psrc1), mRNA [NM_019976]
A_52_P254237	5.37505	0.0196675	6332401O19Rik	NM_177013	RIKEN cDNA 6332401O19 gene (6332401O19Rik), mRNA [NM_177013]
A_52_P706060	5.36864	9.67952e-05	2700083E18Rik	NM_001029890	RIKEN cDNA 2700083E18 gene (2700083E18Rik), mRNA [NM_001029890]
A_51_P433281	5.36619	0.000976069	Mboat2	NM_026037	membrane bound O-acyltransferase domain containing 2 (Mboat2), transcript variant 1, mRNA [NM_026037]
A_52_P117922	5.35578	3.05653e-06	LOC545547	XM_622329	PREDICTED: hypothetical LOC545547 (LOC545547), mRNA [XM_622329]
A_52_P319438	5.35235	6.36132e-06	Ankrd37	NM_001039562	ankyrin repeat domain 37 (Ankrd37), mRNA [NM_001039562]
A_52_P426605	5.34511	8.22458e-05	Slc15a2	NM_021301	solute carrier family 15 (H+/peptide transporter), member 2 (Slc15a2), mRNA [NM_021301]
A_51_P120717	5.34242	0.000434416	Lmnb1	NM_010721	lamin B1 (Lmnb1), mRNA [NM_010721]
A_51_P315530	5.32539	0.000292661	Mxd3	NM_016662	Max dimerization protein 3 (Mxd3), mRNA [NM_016662]
A_51_P186856	5.32404	9.20147e-05	Krt5	NM_027011	keratin 5 (Krt5), mRNA [NM_027011]
A_52_P331824	5.3081	0.00045903	Nfasc	NM_182716	neurofascin (Nfasc), mRNA [NM_182716]
A_51_P464530	5.30335	1.30871e-07	Sept5	NM_213614	septin 5 (Sept5), mRNA [NM_213614]
A_51_P229875	5.30252	0.000225409	E330009J07Rik	AK147402	cDNA, RIKEN full-length enriched library, clone:M5C1033F04 product:hypothetical protein, full insert sequence. [AK147402]
A_51_P181341	5.2981	2.11071e-05	Efcbp2	NM_054095	EF hand calcium binding protein 2 (Efcbp2), mRNA [NM_054095]
A_51_P490247	5.29652	0.00014024	Fxyd6	NM_022004	FXYD domain-containing ion transport regulator 6 (Fxyd6), mRNA [NM_022004]
A_51_P124345	5.29053	6.748e-05	Cpne5	NM_153166	copine V (Cpne5), mRNA [NM_153166]
A_51_P343598	5.28555	3.11647e-05	1500009L16Rik	AK012407	11 days embryo whole body cDNA, RIKEN full-length enriched library, clone:2700050C19 product:unclassifiable, full insert sequence. [AK012407]
A_52_P1011632	5.25806	0.000241531	AK033351	AK033351	15 days embryo embryonic body below diaphragm cDNA, RIKEN full-length enriched library, clone:8230401F05 product:unclassifiable, full insert sequence [AK033351]
A_51_P103745	5.25151	7.69254e-05	Dpp6	NM_010075	dipeptidylpeptidase 6 (Dpp6), mRNA [NM_010075]
A_51_P144957	5.24687	0.00240801	Tram1l1	NM_146140	translocation associated membrane protein 1-like 1 (Tram1l1), mRNA [NM_146140]
A_51_P165704	5.24478	4.29235e-05	Mcm7	NM_008568	minichromosome maintenance deficient 7 (S. cerevisiae) (Mcm7), mRNA [NM_008568]
A_51_P253984	5.24464	3.16149e-05	Pcp4	NM_008791	Purkinje cell protein 4 (Pcp4), mRNA [NM_008791]
A_51_P489788	5.23445	6.50646e-06	Slc38a1	AK162429	12 days embryo embryonic body between diaphragm region and neck cDNA, RIKEN full-length enriched library, clone:9430020E10 product:hypothetical protein, full insert sequence. [AK162429]
A_51_P194249	5.23276	8.67733e-05	Stmn4	NM_019675	stathmin-like 4 (Stmn4), mRNA [NM_019675]
A_52_P396917	5.2316	8.21953e-05	Eml5	NM_001081191	echinoderm microtubule associated protein like 5 (Eml5), mRNA [NM_001081191]
A_51_P351144	5.22195	4.57191e-05	Mybl2	NM_008652	myeloblastosis oncogene-like 2 (Mybl2), mRNA [NM_008652]
A_52_P663600	5.21729	0.000102552	Pak1	NM_011035	p21 (CDKN1A)-activated kinase 1 (Pak1), mRNA [NM_011035]
A_51_P320626	5.21035	4.34144e-05	AK038228	AK038228	16 days neonate thymus cDNA, RIKEN full-length enriched library, clone:A130088F22 product:unclassifiable, full insert sequence [AK038228]
A_51_P260730	5.20432	1.20856e-05	Syt11	NM_018804	synaptotagmin XI (Syt11), mRNA [NM_018804]
A_52_P1016836	5.19747	6.78551e-06	EG639426	XR_003227	PREDICTED: similar to Tetratricopeptide repeat protein 6 (TPR repeat protein 6) (LOC639426), mRNA [XR_003227]
A_51_P206405	5.19229	3.07103e-05	Ptprz1	NM_001081306	protein tyrosine phosphatase, receptor type Z, polypeptide 1 (Ptprz1), mRNA [NM_001081306]
A_52_P382926	5.18932	4.52358e-05	Ell3	NM_145973	elongation factor RNA polymerase II-like 3 (Ell3), mRNA [NM_145973]
A_51_P484537	5.16322	8.3102e-05	Smc2	NM_008017	structural maintenance of chromosomes 2 (Smc2), mRNA [NM_008017]
A_51_P296995	5.16185	9.82349e-05	Abcc8	NM_011510	ATP-binding cassette, sub-family C (CFTR/MRP), member 8 (Abcc8), mRNA [NM_011510]
A_52_P263076	5.1603	0.000153319	BC068157	NM_207203	cDNA sequence BC068157 (BC068157), mRNA [NM_207203]
A_52_P268925	5.14544	3.0024e-05	9130206I24Rik	AK048089	16 days embryo head cDNA, RIKEN full-length enriched library, clone:C130034A19 product:unclassifiable, full insert sequence. [AK048089]
A_51_P430071	5.13754	0.000118046	Hist2h2be	NM_178214	histone cluster 2, H2be (Hist2h2be), mRNA [NM_178214]
A_52_P176573	5.13092	8.13984e-05	Homer2	NM_011983	homer homolog 2 (Drosophila) (Homer2), mRNA [NM_011983]
A_52_P90684	5.11768	9.12886e-05	Klhl31	NM_172925	kelch-like 31 (Drosophila) (Klhl31), mRNA [NM_172925]
A_51_P260178	5.11375	0.000189603	Recql4	NM_058214	RecQ protein-like 4 (Recql4), mRNA [NM_058214]
A_51_P106294	5.10897	0.0013665	Gck	NM_010292	glucokinase (Gck), mRNA [NM_010292]
A_52_P27918	5.10613	4.83149e-06	Atad5	NM_001029856	ATPase family, AAA domain containing 5 (Atad5), mRNA [NM_001029856]
A_52_P13730	5.10278	1.82795e-06	Cbx2	NM_007623	chromobox homolog 2 (Drosophila Pc class) (Cbx2), mRNA [NM_007623]
A_52_P646755	5.10035	0.00014048	1700029F09Rik	XM_355303	PREDICTED: RIKEN cDNA 1700029F09 gene, transcript variant 1 (1700029F09Rik), mRNA [XM_355303]
A_51_P195808	5.08772	0.000182818	Cenpl	NM_027429	centromere protein L (Cenpl), mRNA [NM_027429]
A_51_P476618	5.07463	9.21018e-05	Slc12a8	NM_134251	solute carrier family 12 (potassium/chloride transporters), member 8 (Slc12a8), transcript variant 1, mRNA [NM_134251]
A_52_P279786	5.07109	0.000218984	Whsc1	AK050869	9 days embryo whole body cDNA, RIKEN full-length enriched library, clone:D030027O06 product:unclassifiable, full insert sequence. [AK050869]
A_51_P345316	5.06686	0.000221514	Cep76	NM_001081073	centrosomal protein 76 (Cep76), mRNA [NM_001081073]
A_51_P173656	5.066	6.29476e-05	Tubg2	NM_134028	tubulin, gamma 2 (Tubg2), mRNA [NM_134028]
A_52_P479944	5.06449	0.000780105	NAP112027-1
A_52_P209578	5.05745	5.70995e-05	Rasip1	AK037147	6 days neonate skin cDNA, RIKEN full-length enriched library, clone:A030001D20 product:unclassifiable, full insert sequence [AK037147]
A_52_P539632	5.0527	0.000104302	Plxna3	NM_008883	plexin A3 (Plxna3), mRNA [NM_008883]
A_51_P196973	5.04929	1.56032e-05	Chaf1a	NM_013733	chromatin assembly factor 1, subunit A (p150) (Chaf1a), mRNA [NM_013733]
A_51_P254045	5.03912	0.00077743	Traip	NM_011634	TRAF-interacting protein (Traip), mRNA [NM_011634]
A_51_P389539	5.03892	0.000127315	Gpr98	NM_054053	G protein-coupled receptor 98 (Gpr98), mRNA [NM_054053]
A_52_P502684	5.03239	2.76011e-05	Fen1	NM_007999	flap structure specific endonuclease 1 (Fen1), mRNA [NM_007999]
A_52_P355004	5.02133	3.12057e-05	Cttnbp2	AK081137	10 days neonate cerebellum cDNA, RIKEN full-length enriched library, clone:B930091O06 product:CORTACTIN-BINDING PROTEIN 2 homolog [Homo sapiens], full insert sequence. [AK081137]
A_52_P339912	5.01664	0.00918435	Pib5pa	NM_172439	phosphatidylinositol (4,5) bisphosphate 5-phosphatase, A (Pib5pa), mRNA [NM_172439]
A_52_P285024	4.9821	1.38121e-05	Sertad4	NM_198247	SERTA domain containing 4 (Sertad4), mRNA [NM_198247]
A_52_P190745	4.97303	5.33589e-05	Gemin6	NM_026053	gem (nuclear organelle) associated protein 6 (Gemin6), mRNA [NM_026053]
A_52_P386811	4.96836	0.000270476	C530014P21Rik	AK049648	12 days embryo spinal cord cDNA, RIKEN full-length enriched library, clone:C530014P21 product:unclassifiable, full insert sequence. [AK049648]
A_52_P399990	4.93603	4.23583e-05	B4galt2	NM_017377	UDP-Gal:betaGlcNAc beta 1,4- galactosyltransferase, polypeptide 2 (B4galt2), mRNA [NM_017377]
A_51_P245414	4.93456	0.00133325	Klk1	NM_010639	kallikrein 1 (Klk1), mRNA [NM_010639]
A_52_P109131	4.92591	0.000327536	Psip1	BC052177	PC4 and SFRS1 interacting protein 1, mRNA (cDNA clone MGC:59472 IMAGE:6512126), complete cds. [BC052177]
A_52_P350554	4.91848	9.5549e-07	Kcnb1	NM_008420	potassium voltage gated channel, Shab-related subfamily, member 1 (Kcnb1), mRNA [NM_008420]
A_52_P354844	4.90312	0.000384818	Eda2r	AK029268	0 day neonate head cDNA, RIKEN full-length enriched library, clone:4832407L12 product:inferred: X-linked ectodysplasin-A2 receptor {Homo sapiens}, full insert sequence [AK029268]
A_51_P497402	4.89489	6.27246e-05	Nfkbil2	NM_183091	nuclear factor of kappa light polypeptide gene enhancer in B-cells inhibitor-like 2 (Nfkbil2), mRNA [NM_183091]
A_51_P183051	4.88568	0.000303483	Upb1	NM_133995	ureidopropionase, beta (Upb1), mRNA [NM_133995]
A_51_P392943	4.87808	3.33015e-05	AB112350	NM_178728	cDNA sequence AB112350 (AB112350), mRNA [NM_178728]
A_52_P876218	4.87802	1.70678e-05	Slc8a1	NM_011406	solute carrier family 8 (sodium/calcium exchanger), member 1 (Slc8a1), mRNA [NM_011406]
A_52_P446171	4.86799	2.54626e-06	Dnajc9	NM_134081	DnaJ (Hsp40) homolog, subfamily C, member 9 (Dnajc9), mRNA [NM_134081]
A_52_P348031	4.86766	0.000130936	Syt9	NM_021889	synaptotagmin IX (Syt9), mRNA [NM_021889]
A_52_P160955	4.86534	6.24462e-05	Sox11	AK004158	18-day embryo whole body cDNA, RIKEN full-length enriched library, clone:1110038H03 product:unclassifiable, full insert sequence. [AK004158]
A_52_P541095	4.85849	4.76407e-05	Unc5a	NM_153131	unc-5 homolog A (C. elegans) (Unc5a), mRNA [NM_153131]
A_52_P496202	4.85586	4.25287e-05	Pcsk1n	NM_013892	proprotein convertase subtilisin/kexin type 1 inhibitor (Pcsk1n), mRNA [NM_013892]
A_51_P336282	4.84521	0.000192805	Npy1r	NM_010934	neuropeptide Y receptor Y1 (Npy1r), mRNA [NM_010934]
A_52_P462472	4.84264	0.00142808	C77370	NM_001077354	expressed sequence C77370 (C77370), mRNA [NM_001077354]
A_51_P246317	4.84017	7.99152e-06	Mt2	NM_008630	metallothionein 2 (Mt2), mRNA [NM_008630]
A_51_P472003	4.83964	0.00992518	Ttc22	NM_177667	tetratricopeptide repeat domain 22 (Ttc22), mRNA [NM_177667]
A_52_P655890	4.83884	0.000117646	Wdhd1	NM_172598	WD repeat and HMG-box DNA binding protein 1 (Wdhd1), mRNA [NM_172598]
A_52_P362997	4.83774	4.29597e-05	Cenpl	NM_027429	centromere protein L (Cenpl), mRNA [NM_027429]
A_52_P1069484	4.83078	0.0107495	TC1704781
A_51_P103541	4.82159	0.000329147	Cacna1s	NM_001081023	calcium channel, voltage-dependent, L type, alpha 1S subunit (Cacna1s), mRNA [NM_001081023]
A_52_P190992	4.8167	3.41684e-06	Slc38a1	AK040250	0 day neonate thymus cDNA, RIKEN full-length enriched library, clone:A430080J11 product:unclassifiable, full insert sequence. [AK040250]
A_52_P62833	4.81025	0.000530362	Foxred2	NM_001017983	FAD-dependent oxidoreductase domain containing 2 (Foxred2), mRNA [NM_001017983]
A_52_P818	4.80897	0.0208733	AK043184	AK043184	7 days neonate cerebellum cDNA, RIKEN full-length enriched library, clone:A730065C21 product:Warning: possibly chimeric clone, full insert sequence. [AK043184]
A_52_P339011	4.80379	4.02046e-06	Neurl	NM_021360	neuralized-like homolog (Drosophila) (Neurl), mRNA [NM_021360]
A_51_P454943	4.79767	0.00294236	Gpr19	NM_008157	G protein-coupled receptor 19 (Gpr19), mRNA [NM_008157]
A_51_P204442	4.79718	5.81671e-05	Phf19	NM_028716	PHD finger protein 19 (Phf19), mRNA [NM_028716]
A_52_P510310	4.79015	0.00433344	AK046232	AK046232	adult male corpora quadrigemina cDNA, RIKEN full-length enriched library, clone:B230358H22 product:serine (or cysteine) proteinase inhibitor, clade E (nexin, plasminogen activator inhibitor type 1), member 2, full insert sequence. [AK046232]
A_51_P511112	4.78628	0.000203955	H1f0	NM_008197	H1 histone family, member 0 (H1f0), mRNA [NM_008197]
A_52_P223239	4.77907	3.75862e-05	A430071A18Rik	AK040159	0 day neonate thymus cDNA, RIKEN full-length enriched library, clone:A430071A18 product:unclassifiable, full insert sequence. [AK040159]
A_52_P513123	4.77524	3.16825e-06	Dna2l	NM_177372	DNA2 DNA replication helicase 2-like (yeast) (Dna2l), mRNA [NM_177372]
A_51_P422429	4.77245	1.81743e-06	Mrg1	NM_010825	myeloid ecotropic viral integration site-related gene 1 (Mrg1), mRNA [NM_010825]
A_52_P659312	4.77152	3.06141e-05	Spsb4	NM_145134	splA/ryanodine receptor domain and SOCS box containing 4 (Spsb4), mRNA [NM_145134]
A_51_P489003	4.76047	0.000698713	Kcnt1	NM_175462	potassium channel, subfamily T, member 1 (Kcnt1), mRNA [NM_175462]
A_52_P587611	4.75925	3.3543e-05	E2f1	NM_007891	E2F transcription factor 1 (E2f1), mRNA [NM_007891]
A_52_P202142	4.7489	0.00154238	Sv2a	NM_022030	synaptic vesicle glycoprotein 2 a (Sv2a), mRNA [NM_022030]
A_52_P599549	4.73468	6.11995e-06	Rragb	NM_001004154	Ras-related GTP binding B (Rragb), mRNA [NM_001004154]
A_51_P380587	4.73008	0.000196015	Cep72	NM_028959	centrosomal protein 72 (Cep72), mRNA [NM_028959]
A_51_P137125	4.72261	2.78786e-05	Mybph	NM_016749	myosin binding protein H (Mybph), mRNA [NM_016749]
A_51_P314907	4.72174	3.26465e-07	Dbf4	NM_013726	DBF4 homolog (S. cerevisiae) (Dbf4), mRNA [NM_013726]
A_51_P512992	4.71977	2.14671e-05	Entpd3	NM_178676	ectonucleoside triphosphate diphosphohydrolase 3 (Entpd3), mRNA [NM_178676]
A_51_P515314	4.70897	1.91298e-05	Gyltl1b	NM_172670	glycosyltransferase-like 1B (Gyltl1b), mRNA [NM_172670]
A_52_P619911	4.70305	0.000486421	Dact2	AK041604	3 days neonate thymus cDNA, RIKEN full-length enriched library, clone:A630024E20 product:weakly similar to HYPOTHETICAL 39.6 KDA PROTEIN [Homo sapiens], full insert sequence [AK041604]
A_52_P537545	4.6929	0.000319771	Smpd3	NM_021491	sphingomyelin phosphodiesterase 3, neutral (Smpd3), mRNA [NM_021491]
A_51_P314418	4.68599	0.000163412	Blm	NM_007550	Bloom syndrome homolog (human) (Blm), transcript variant 1, mRNA [NM_007550]
A_51_P345073	4.68528	7.18705e-05	2310020A21Rik	NM_175249	RIKEN cDNA 2310020A21 gene (2310020A21Rik), mRNA [NM_175249]
A_52_P162957	4.6763	6.15591e-06	Frat2	NM_177603	frequently rearranged in advanced T-cell lymphomas 2 (Frat2), mRNA [NM_177603]
A_51_P429366	4.6564	0.000111961	Hes6	NM_019479	hairy and enhancer of split 6 (Drosophila) (Hes6), mRNA [NM_019479]
A_51_P122356	4.63616	1.20618e-05	Cdkn2d	NM_009878	cyclin-dependent kinase inhibitor 2D (p19, inhibits CDK4) (Cdkn2d), mRNA [NM_009878]
A_52_P947534	4.62582	0.000201874	C77370	NM_001077354	expressed sequence C77370 (C77370), mRNA [NM_001077354]
A_52_P340480	4.62137	0.00031598	Hist2h2ac	NM_175662	histone cluster 2, H2ac (Hist2h2ac), mRNA [NM_175662]
A_52_P490874	4.61489	0.000934135	1500001A10Rik	NM_026886	RIKEN cDNA 1500001A10 gene (1500001A10Rik), mRNA [NM_026886]
A_52_P570330	4.60983	0.00123194	Kcnh3	NM_010601	potassium voltage-gated channel, subfamily H (eag-related), member 3 (Kcnh3), mRNA [NM_010601]
A_51_P100625	4.59729	0.0217676	Apon	NM_133996	apolipoprotein N (Apon), mRNA [NM_133996]
A_51_P273556	4.58563	0.00224685	2310007D09Rik	NM_027975	RIKEN cDNA 2310007D09 gene (2310007D09Rik), mRNA [NM_027975]
A_51_P239203	4.58181	1.39417e-05	Mapk13	NM_011950	mitogen activated protein kinase 13 (Mapk13), mRNA [NM_011950]
A_52_P480431	4.57222	2.84396e-06	Skap1	NM_001033186	src family associated phosphoprotein 1 (Skap1), mRNA [NM_001033186]
A_52_P629748	4.56762	0.00234408	4732444A12Rik	AK144387	21 days neonate cerebellum cDNA, RIKEN full-length enriched library, clone:G630051C23 product:hypothetical protein, full insert sequence [AK144387]
A_51_P379775	4.56543	0.000239749	Nrm	NM_134122	nurim (nuclear envelope membrane protein) (Nrm), mRNA [NM_134122]
A_52_P313905	4.56349	6.69132e-05	Nrm	NM_134122	nurim (nuclear envelope membrane protein) (Nrm), mRNA [NM_134122]
A_51_P295896	4.56273	3.43765e-05	4930452B06Rik	NM_028934	RIKEN cDNA 4930452B06 gene (4930452B06Rik), mRNA [NM_028934]
A_51_P421300	4.55906	0.000275778	Drd1ip	NM_026769	dopamine receptor D1 interacting protein (Drd1ip), mRNA [NM_026769]
A_51_P202857	4.55673	0.000575001	Cdca7	NM_025866	cell division cycle associated 7 (Cdca7), mRNA [NM_025866]
A_51_P408703	4.55462	0.000557937	1700045I19Rik	AK006700	adult male testis cDNA, RIKEN full-length enriched library, clone:1700045I19 product:similar to HSD-4 PROTEIN [Homo sapiens], full insert sequence [AK006700]
A_51_P275427	4.55417	0.000103899	BC016608	BC016608	cDNA clone MGC:27981 IMAGE:3596365, complete cds [BC016608]
A_51_P425149	4.54866	5.2504e-05	BG294923	BG294923	BG294923 602392238F1 NIH_MGC_94 cDNA clone IMAGE:4504089 5', mRNA sequence [BG294923]
A_51_P471386	4.54069	0.00118513	Cdh20	NM_011800	cadherin 20 (Cdh20), mRNA [NM_011800]
A_51_P281912	4.53994	0.000285512	6330416L11Rik	AK082691	0 day neonate cerebellum cDNA, RIKEN full-length enriched library, clone:C230087K05 product:hypothetical Leucine-rich region containing protein, full insert sequence. [AK082691]
A_52_P195955	4.52006	4.56572e-05	2900006F19Rik	NM_028387	RIKEN cDNA 2900006F19 gene (2900006F19Rik), mRNA [NM_028387]
A_51_P515684	4.51428	0.000102936	1700001L05Rik	AK132681	adult male testis cDNA, RIKEN full-length enriched library, clone:4921523C20 product:hypothetical protein, full insert sequence [AK132681]
A_52_P657123	4.51305	2.04527e-05	ENSMUST00000092045
A_51_P498772	4.51167	3.01364e-06	1700019D03Rik	NM_144953	RIKEN cDNA 1700019D03 gene (1700019D03Rik), mRNA [NM_144953]
A_51_P182121	4.50042	1.27012e-05	AK039185	AK039185	adult male hypothalamus cDNA, RIKEN full-length enriched library, clone:A230106E23 product:unclassifiable, full insert sequence. [AK039185]
A_51_P451292	4.495	0.000234672	Phactr3	NM_028806	phosphatase and actin regulator 3 (Phactr3), transcript variant 1, mRNA [NM_028806]
A_52_P313523	4.48874	0.00010389	4930452B06Rik	NM_028934	RIKEN cDNA 4930452B06 gene (4930452B06Rik), mRNA [NM_028934]
A_52_P1051947	4.48623	0.000887229	AK035671	AK035671	adult male urinary bladder cDNA, RIKEN full-length enriched library, clone:9530084C23 product:unclassifiable, full insert sequence [AK035671]
A_52_P63368	4.48254	1.29165e-05	Wdr67	NM_001081396	WD repeat domain 67 (Wdr67), mRNA [NM_001081396]
A_52_P589568	4.47623	0.000758234	Foxo6	NM_194060	forkhead box O6 (Foxo6), mRNA [NM_194060]
A_51_P247030	4.4668	0.000486271	EG328644	NM_198629	predicted gene, EG328644 (EG328644), mRNA [NM_198629]
A_51_P431669	4.45867	0.000436697	Ncapd3	NM_178113	non-SMC condensin II complex, subunit D3 (Ncapd3), mRNA [NM_178113]
A_52_P354682	4.44024	9.5626e-06	Elovl7	NM_029001	ELOVL family member 7, elongation of long chain fatty acids (yeast) (Elovl7), mRNA [NM_029001]
A_51_P219444	4.42885	8.27476e-06	Plcl2	NM_013880	phospholipase C-like 2 (Plcl2), mRNA [NM_013880]
A_52_P437662	4.42615	0.00801363	Cspg5	NM_013884	chondroitin sulfate proteoglycan 5 (Cspg5), mRNA [NM_013884]
A_51_P496685	4.40269	8.93984e-06	B4galt2	NM_017377	UDP-Gal:betaGlcNAc beta 1,4- galactosyltransferase, polypeptide 2 (B4galt2), mRNA [NM_017377]
A_51_P262238	4.3879	0.0055139	Tub	NM_021885	tubby candidate gene (Tub), mRNA [NM_021885]
A_51_P190425	4.37831	4.51076e-05	Dna2l	AK129051	mRNA for mKIAA0083 protein [AK129051]
A_51_P127615	4.37072	2.3783e-05	Slbp	NM_009193	stem-loop binding protein (Slbp), mRNA [NM_009193]
A_51_P137236	4.36975	4.27873e-05	Olfm1	NM_019498	olfactomedin 1 (Olfm1), transcript variant 1, mRNA [NM_019498]
A_52_P409731	4.36786	0.00046103	Scamp5	NM_020270	secretory carrier membrane protein 5 (Scamp5), mRNA [NM_020270]
A_51_P400498	4.36474	3.96133e-05	Whsc1	NM_001081102	Wolf-Hirschhorn syndrome candidate 1 (human) (Whsc1), mRNA [NM_001081102]
A_51_P466910	4.36282	0.02752	Cacna1g	NM_009783	calcium channel, voltage-dependent, T type, alpha 1G subunit (Cacna1g), mRNA [NM_009783]
A_51_P163261	4.35217	0.00191591	EG629581		PREDICTED: similar to Nonhistone chromosomal protein HMG-17 (High-mobility group nucleosome binding domain 2) (LOC629581), mRNA [XM_894481]
A_51_P224164	4.35163	7.25404e-06	Slc26a4	NM_011867	solute carrier family 26, member 4 (Slc26a4), mRNA [NM_011867]
A_51_P497039	4.35122	3.08931e-06	Mpp3	NM_007863	membrane protein, palmitoylated 3 (MAGUK p55 subfamily member 3) (Mpp3), mRNA [NM_007863]
A_52_P331930	4.34519	0.000378853	Hn1l	NM_198937	hematological and neurological expressed 1-like (Hn1l), mRNA [NM_198937]
A_51_P469688	4.33699	0.000144402	Syt17	NM_138649	synaptotagmin XVII (Syt17), mRNA [NM_138649]
A_51_P257951	4.31771	6.61438e-08	Retnla	NM_020509	resistin like alpha (Retnla), mRNA [NM_020509]
A_52_P349477	4.31619	0.000235695	Mapk8ip1	AK053819	0 day neonate eyeball cDNA, RIKEN full-length enriched library, clone:E130310D04 product:unclassifiable, full insert sequence. [AK053819]
A_52_P281941	4.31129	0.000280091	Zdhhc2	NM_178395	zinc finger, DHHC domain containing 2 (Zdhhc2), mRNA [NM_178395]
A_52_P170985	4.28869	0.000322926	Rutbc2	NM_172718	RUN and TBC1 domain containing 2 (Rutbc2), mRNA [NM_172718]
A_52_P429534	4.28051	0.000405335	Elavl1	NM_010485	ELAV (embryonic lethal, abnormal vision, Drosophila)-like 1 (Hu antigen R) (Elavl1), mRNA [NM_010485]
A_52_P660032	4.27921	0.000820064	Cpsf2	NM_016856	cleavage and polyadenylation specific factor 2 (Cpsf2), mRNA [NM_016856]
A_51_P314111	4.27564	0.000710286	Psip1	NM_133948	PC4 and SFRS1 interacting protein 1 (Psip1), mRNA [NM_133948]
A_51_P505169	4.27131	8.66191e-05	Donson	NM_021720	downstream neighbor of SON (Donson), mRNA [NM_021720]
A_52_P470586	4.26903	9.35635e-06	ENSMUST00000037336		PREDICTED: similar to nuclear autoantigenic sperm protein isoform 3 (LOC675992), mRNA [XR_004859]
A_52_P114703	4.26682	0.000344106	Sox11	AF009414	SOX11 (Sox11) mRNA, complete cds. [AF009414]
A_51_P136888	4.25743	0.000162737	Rb1	NM_009029	retinoblastoma 1 (Rb1), mRNA [NM_009029]
A_52_P330984	4.24848	0.00082312	Lin9	AK089989	bladder RCB-0544 MBT-2 cDNA, RIKEN full-length enriched library, clone:G430046G23 product:hypothetical protein, full insert sequence [AK089989]
A_52_P220370	4.24673	0.000315022	Ankrd41	AK083552	9 days embryo whole body cDNA, RIKEN full-length enriched library, clone:D030044A02 product:hypothetical protein, full insert sequence [AK083552]
A_52_P32369	4.23372	5.79127e-05	Hmgn3	NM_175074	high mobility group nucleosomal binding domain 3 (Hmgn3), transcript variant 2, mRNA [NM_175074]
A_52_P843919	4.23309	0.00477199	AK086179	AK086179	15 days embryo head cDNA, RIKEN full-length enriched library, clone:D930010N06 product:unclassifiable, full insert sequence [AK086179]
A_51_P506417	4.22861	4.34954e-05	Krt14	NM_016958	keratin 14 (Krt14), mRNA [NM_016958]
A_51_P505172	4.22212	0.000340261	Tcf19	NM_025674	transcription factor 19 (Tcf19), mRNA [NM_025674]
A_52_P535084	4.21893	0.0135274	NAP030857-1
A_51_P233546	4.21672	3.07516e-05	Insrr	NM_011832	insulin receptor-related receptor (Insrr), mRNA [NM_011832]
A_51_P378029	4.20989	0.000147604	2310039E09Rik	NM_026509	RIKEN cDNA 2310039E09 gene (2310039E09Rik), mRNA [NM_026509]
A_51_P510418	4.2027	0.000150823	Aldh1b1	NM_028270	aldehyde dehydrogenase 1 family, member B1 (Aldh1b1), mRNA [NM_028270]
A_51_P158876	4.19939	2.93863e-05	2410015N17Rik	NM_023203	RIKEN cDNA 2410015N17 gene (2410015N17Rik), mRNA [NM_023203]
A_51_P336721	4.19764	4.94822e-07	Tipin	NM_025372	timeless interacting protein (Tipin), mRNA [NM_025372]
A_51_P317542	4.19253	0.000369481	Slc24a2	NM_172426	solute carrier family 24 (sodium/potassium/calcium exchanger), member 2 (Slc24a2), mRNA [NM_172426]
A_51_P133005	4.1921	7.06254e-06	Slc38a1	AK162429	12 days embryo embryonic body between diaphragm region and neck cDNA, RIKEN full-length enriched library, clone:9430020E10 product:hypothetical protein, full insert sequence. [AK162429]
A_51_P403170	4.18829	0.000287827	Sult2b1	NM_017465	sulfotransferase family, cytosolic, 2B, member 1 (Sult2b1), mRNA [NM_017465]
A_51_P294161	4.18728	0.000183978	4930422G04Rik	BC030185	RIKEN cDNA 4930422G04 gene, mRNA (cDNA clone IMAGE:5068638), complete cds. [BC030185]
A_51_P472932	4.1853	1.78406e-05	Atp8b1	NM_001001488	ATPase, class I, type 8B, member 1 (Atp8b1), mRNA [NM_001001488]
A_52_P15300	4.18285	0.000623977	Hoxb2	NM_134032	homeo box B2 (Hoxb2), mRNA [NM_134032]
A_52_P254817	4.1763	1.78271e-05	Retnla	NM_020509	resistin like alpha (Retnla), mRNA [NM_020509]
A_52_P562676	4.17614	6.48859e-06	Sult4a1	NM_013873	sulfotransferase family 4A, member 1 (Sult4a1), mRNA [NM_013873]
A_51_P337655	4.17385	0.000245675	Dsn1	NM_025853	DSN1, MIND kinetochore complex component, homolog (S. cerevisiae) (Dsn1), mRNA [NM_025853]
A_51_P464146	4.16481	1.70537e-05	Ankrd56	NM_175270	ankyrin repeat domain 56 (Ankrd56), mRNA [NM_175270]
A_51_P245275	4.16337	0.000438578	H2afx	NM_010436	H2A histone family, member X (H2afx), mRNA [NM_010436]
A_52_P633489	4.16155	0.000108127	C1qtnf4	NM_026161	C1q and tumor necrosis factor related protein 4 (C1qtnf4), mRNA [NM_026161]
A_52_P401484	4.15848	0.000397874	Inha	NM_010564	inhibin alpha (Inha), mRNA [NM_010564]
A_52_P536494	4.15828	0.000221554	Mycn	NM_008709	v-myc myelocytomatosis viral related oncogene, neuroblastoma derived (avian) (Mycn), mRNA [NM_008709]
A_51_P393124	4.15517	0.00570781	Gabra4	NM_010251	gamma-aminobutyric acid (GABA-A) receptor, subunit alpha 4 (Gabra4), mRNA [NM_010251]
A_52_P49378	4.13166	7.13044e-06	Kif1a	AK220487	mRNA for mKIAA4102 protein [AK220487]
A_52_P583097	4.12252	0.00144612	EG244911	AK080627	10 days neonate cortex cDNA, RIKEN full-length enriched library, clone:A830030H10 product:hypothetical protein, full insert sequence [AK080627]
A_51_P164630	4.11764	0.00116116	1110028A07Rik	NM_026808	RIKEN cDNA 1110028A07 gene (1110028A07Rik), mRNA [NM_026808]
A_52_P551154	4.11466	2.04933e-05	TC1652077		Q8XIF6_CLOPE (Q8XIF6) Probable glycoprotein endopeptidase, partial (6%) [TC1652077]
A_51_P369762	4.11158	0.00261768	Itgb1bp3	NM_027120	integrin beta 1 binding protein 3 (Itgb1bp3), mRNA [NM_027120]
A_51_P238083	4.11103	2.46088e-05	9330182L06Rik	NM_172706	RIKEN cDNA 9330182L06 gene (9330182L06Rik), mRNA [NM_172706]
A_51_P428773	4.11092	0.000221494	Pbx4	NM_001024954	pre-B-cell leukemia transcription factor 4 (Pbx4), mRNA [NM_001024954]
A_51_P479434	4.10109	0.000284815	Rfc3	NM_027009	replication factor C (activator 1) 3 (Rfc3), mRNA [NM_027009]
A_51_P362373	4.10001	4.41877e-07	Gprasp2		G protein-coupled receptor associated sorting protein 2 [Source:MarkerSymbol;Acc:MGI:2442071] [ENSMUST00000096320]
A_51_P281844	4.09414	1.13083e-06	Myef2	AK129336	mRNA for mKIAA1341 protein. [AK129336]
A_52_P543274	4.08857	0.0145646	Lrdd	NM_022654	leucine-rich and death domain containing (Lrdd), mRNA [NM_022654]
A_51_P179697	4.08232	0.000299356	1500016O10Rik	BC093505	RIKEN cDNA 1500016O10 gene, mRNA (cDNA clone MGC:103222 IMAGE:4503230), complete cds. [BC093505]
A_51_P147284	4.07381	2.41494e-05	Slain1	NM_198014	SLAIN motif family, member 1 (Slain1), mRNA [NM_198014]
A_52_P49042	4.07097	0.000407882	D10Bwg1379e	NM_001033258	DNA segment, Chr 10, Brigham & Women's Genetics 1379 expressed (D10Bwg1379e), mRNA [NM_001033258]
A_51_P499864	4.06309	1.04073e-06	Tubg1	NM_134024	tubulin, gamma 1 (Tubg1), mRNA [NM_134024]
A_51_P289862	4.06088	5.06989e-05	Rap1gap	NM_001081155	Rap1 GTPase-activating protein (Rap1gap), mRNA [NM_001081155]
A_51_P218335	4.06031	0.000139111	Tbx1	NM_011532	T-box 1 (Tbx1), mRNA [NM_011532]
A_52_P619738	4.05559	1.24353e-06	Gramd3	NM_026240	GRAM domain containing 3 (Gramd3), mRNA [NM_026240]
A_52_P144954	4.05503	1.33171e-05	Skp2	NM_013787	S-phase kinase-associated protein 2 (p45) (Skp2), transcript variant 1, mRNA [NM_013787]
A_52_P375493	4.04325	1.28992e-05	Tfdp1	AK030820	adult male thymus cDNA, RIKEN full-length enriched library, clone:5830412K16 product:transcription factor Dp 1, full insert sequence. [AK030820]
A_51_P217123	4.03942	5.74792e-05	Rnf208	NM_176834	RIKEN cDNA 1110061N23 gene (1110061N23Rik), mRNA [NM_176834]
A_51_P460004	4.02498	0.0189312	Tnfsf9	NM_009404	tumor necrosis factor (ligand) superfamily, member 9 (Tnfsf9), mRNA [NM_009404]
A_52_P476602	4.02026	0.0003832	Ahi1	NM_026203	Abelson helper integration site (Ahi1), mRNA [NM_026203]
A_52_P275167	4.01329	8.64424e-05	Thex1	NM_026067	three prime histone mRNA exonuclease 1 (Thex1), mRNA [NM_026067]
A_52_P484956	4.00883	0.000138367	Nnat	NM_010923	neuronatin (Nnat), transcript variant 1, mRNA [NM_010923]
A_51_P159612	4.00613	1.07053e-05	Hebp2	NM_019487	heme binding protein 2 (Hebp2), mRNA [NM_019487]
A_51_P427964	4.00535	2.58736e-05	Lmod3	NM_001081157	leiomodin 3 (fetal) (Lmod3), mRNA [NM_001081157]
A_52_P539310	3.99966	0.00014518	2810032E02Rik	BC100483	RIKEN cDNA 2810032E02 gene, mRNA (cDNA clone IMAGE:30918787), complete cds. [BC100483]
A_52_P612382	3.99688	6.29728e-05	Cdc25b	NM_023117	cell division cycle 25 homolog B (S. pombe) (Cdc25b), mRNA [NM_023117]
A_51_P489086	3.99072	0.00122099	BC053440	XM_134209	PREDICTED: cDNA sequence BC053440 (BC053440), mRNA [XM_134209]
A_52_P663666	3.98991	3.39824e-05	4933404O12Rik	AK169739	2 days neonate thymus thymic cells cDNA, RIKEN full-length enriched library, clone:E430016D15 product:hypothetical protein, full insert sequence [AK169739]
A_51_P413147	3.98739	0.000406077	Klk1b3	NM_008693	kallikrein 1-related peptidase b3 (Klk1b3), mRNA [NM_008693]
A_51_P312482	3.98665	5.13398e-06	Ccdc34	NM_026613	coiled-coil domain containing 34 (Ccdc34), mRNA [NM_026613]
A_51_P456466	3.98408	3.47116e-06	Mlxipl	NM_021455	MLX interacting protein-like (Mlxipl), mRNA [NM_021455]
A_51_P281255	3.98202	8.5852e-05	Nasp	NM_016777	nuclear autoantigenic sperm protein (histone-binding) (Nasp), transcript variant 2, mRNA [NM_016777]
A_51_P138548	3.97831	9.30882e-05	Hmgb3	NM_008253	high mobility group box 3 (Hmgb3), mRNA [NM_008253]
A_51_P184508	3.97806	6.32568e-05	Speer5-ps1	AK005695	adult male testis cDNA, RIKEN full-length enriched library, clone:1700007C10 product:similar to 4933431D05RIK PROTEIN [], full insert sequence [AK005695]
A_51_P366450	3.97493	0.00366639	Zfp125	AJ005350	of ZT2 gene encoding zinc finger protein 125 [AJ005350]
A_51_P124535	3.9749	0.00251667	Mest	NM_008590	mesoderm specific transcript (Mest), mRNA [NM_008590]
A_51_P195573	3.97279	1.35293e-06	Dnmt1	NM_010066	DNA methyltransferase (cytosine-5) 1 (Dnmt1), mRNA [NM_010066]
A_51_P347312	3.97102	2.33299e-06	Ogfrl1	NM_001081079	opioid growth factor receptor-like 1 (Ogfrl1), mRNA [NM_001081079]
A_52_P631307	3.96469	8.72095e-05	Ypel4	AK043577	10 days neonate cortex cDNA, RIKEN full-length enriched library, clone:A830009I03 product:unclassifiable, full insert sequence. [AK043577]
A_52_P652704	3.96037	3.57209e-05	Hspa4l	NM_011020	heat shock protein 4 like (Hspa4l), mRNA [NM_011020]
A_52_P237652	3.95873	0.00016026	2610035D17Rik	AK031204	13 days embryo forelimb cDNA, RIKEN full-length enriched library, clone:5930429B03 product:unclassifiable, full insert sequence [AK031204]
A_51_P254299	3.95526	3.39591e-05	Egfl9	NM_207666	EGF-like-domain, multiple 9 (Egfl9), mRNA [NM_207666]
A_51_P162471	3.95186	2.19974e-05	Dnajc9	NM_134081	DnaJ (Hsp40) homolog, subfamily C, member 9 (Dnajc9), mRNA [NM_134081]
A_51_P479583	3.9478	0.00612716	AW822216	AK029863	adult male testis cDNA, RIKEN full-length enriched library, clone:4931417C03 product:hypothetical Immunoglobulin and major histocompatibility complex domain containing protein, full insert sequence [AK029863]
A_51_P165683	3.94123	5.15125e-05	Hirip3	NM_172746	HIRA interacting protein 3 (Hirip3), mRNA [NM_172746]
A_51_P423608	3.94016	0.00200594	Tmem20	NM_175507	transmembrane protein 20 (Tmem20), mRNA [NM_175507]
A_52_P1067534	3.93257	0.0152259	AK088332	AK088332	2 days neonate thymus thymic cells cDNA, RIKEN full-length enriched library, clone:E430013E17 product:unclassifiable, full insert sequence. [AK088332]
A_51_P421780	3.93119	3.34519e-05	Myo18b	XM_990203	PREDICTED: myosin XVIIIb (Myo18b), mRNA [XM_990203]
A_51_P106779	3.92742	0.000234758	Cttnbp2	NM_080285	cortactin binding protein 2 (Cttnbp2), mRNA [NM_080285]
A_52_P852077	3.9205	0.00045631	AK086082	AK086082	15 days embryo head cDNA, RIKEN full-length enriched library, clone:D930003F11 product:unclassifiable, full insert sequence. [AK086082]
A_51_P276943	3.92003	0.00029936	Gpc1	NM_016696	glypican 1 (Gpc1), mRNA [NM_016696]
A_51_P376912	3.91563	2.04743e-05	A230106D06Rik	AK220535	mRNA for mKIAA4190 protein [AK220535]
A_51_P318381	3.91143	4.52495e-06	Pgf	NM_008827	placental growth factor (Pgf), mRNA [NM_008827]
A_51_P263473	3.91067	1.8938e-05	Sept3	NM_011889	septin 3 (Sept3), mRNA [NM_011889]
A_52_P6045	3.90858	0.000160067	Gpsm2	NM_029522	G-protein signalling modulator 2 (AGS3-like, C. elegans) (Gpsm2), mRNA [NM_029522]
A_52_P563917	3.90231	1.67165e-05	BC019731	NM_144914	cDNA sequence BC019731 (BC019731), mRNA [NM_144914]
A_52_P52128	3.89387	0.000244187	Leo1	NM_001039522	Leo1, Paf1/RNA polymerase II complex component, homolog (S. cerevisiae) (Leo1), mRNA [NM_001039522]
A_52_P532384	3.89366	3.32987e-05	ENSMUST00000042692
A_52_P319161	3.89326	6.23059e-06	Stmn1	NM_019641	stathmin 1 (Stmn1), mRNA [NM_019641]
A_52_P463271	3.89007	0.00118713	Gmds	NM_146041	GDP-mannose 4, 6-dehydratase (Gmds), mRNA [NM_146041]
A_52_P617512	3.88978	0.000340608	Camta1	NM_001081557	calmodulin binding transcription activator 1 (Camta1), transcript variant 1, mRNA [NM_001081557]
A_51_P283516	3.88934	0.000386842	Sox11	NM_009234	SRY-box containing gene 11 (Sox11), mRNA [NM_009234]
A_52_P11766	3.88837	1.71671e-05	Whsc1	NM_001081102	Wolf-Hirschhorn syndrome candidate 1 (human) (Whsc1), mRNA [NM_001081102]
A_52_P222096	3.8843	4.08585e-05	4931428F04Rik	NM_028888	RIKEN cDNA 4931428F04 gene (4931428F04Rik), mRNA [NM_028888]
A_52_P314349	3.88184	0.00111953	AI132189	BB667468	BB667468 RIKEN full-length enriched, adult male liver tumor cDNA clone C730015K22 3', mRNA sequence [BB667468]
A_51_P312360	3.86272	0.000438014	Pkmyt1		protein kinase, membrane associated tyrosine/threonine 1 [Source:MarkerSymbol;Acc:MGI:2137630] [ENSMUST00000024701]
A_51_P170795	3.85578	0.000420719	Wdr40b	NM_178739	WD repeat domain 40B (Wdr40b), mRNA [NM_178739]
A_51_P353914	3.85005	0.000962651	Icam5	NM_008319	intercellular adhesion molecule 5, telencephalin (Icam5), mRNA [NM_008319]
A_52_P244312	3.84666	0.00279741	6620401M08Rik	AK158571	visual cortex cDNA, RIKEN full-length enriched library, clone:K230015A11 product:hypothetical Arginine-rich region profile containing protein, full insert sequence. [AK158571]
A_51_P199927	3.84568	0.000196644	Rcc1	NM_133878	regulator of chromosome condensation 1 (Rcc1), mRNA [NM_133878]
A_52_P15388	3.84403	0.00039541	Ltf	NM_008522	lactotransferrin (Ltf), mRNA [NM_008522]
A_51_P354934	3.84304	0.000373431	Rgs5	AK028765	10 days neonate skin cDNA, RIKEN full-length enriched library, clone:4732454I17 product:regulator of G-protein signaling 5, full insert sequence [AK028765]
A_51_P497090	3.84123	2.40908e-05	2310040A07Rik	BC021944	RIKEN cDNA 2310040A07 gene, mRNA (cDNA clone IMAGE:5097248), complete cds. [BC021944]
A_52_P341373	3.83753	7.97839e-05	Slain1	NM_198014	SLAIN motif family, member 1 (Slain1), mRNA [NM_198014]
A_51_P480855	3.83656	2.13293e-05	Rad18	NM_021385	RAD18 homolog (S. cerevisiae) (Rad18), mRNA [NM_021385]
A_51_P246677	3.83527	1.26796e-05	Rec8L1	NM_020002	REC8-like 1 (yeast) (Rec8L1), mRNA [NM_020002]
A_52_P103550	3.82675	5.09784e-05	Tfdp1	NM_009361	transcription factor Dp 1 (Tfdp1), mRNA [NM_009361]
A_52_P373637	3.82235	0.000338983	Slc6a17	NM_172271	solute carrier family 6 (neurotransmitter transporter), member 17 (Slc6a17), mRNA [NM_172271]
A_52_P489232	3.81882	0.000226772	Jph1	AK081751	16 days embryo head cDNA, RIKEN full-length enriched library, clone:C130073O12 product:hypothetical protein, full insert sequence [AK081751]
A_52_P244126	3.80579	1.14258e-05	Rcbtb2	AK013119	10, 11 days embryo whole body cDNA, RIKEN full-length enriched library, clone:2810420M18 product:unclassifiable, full insert sequence. [AK013119]
A_51_P172155	3.79946	0.000302356	Hal	NM_010401	histidine ammonia lyase (Hal), mRNA [NM_010401]
A_52_P439420	3.79653	0.00124599	Wscd1	NM_177618	WSC domain containing 1 (Wscd1), mRNA [NM_177618]
A_51_P474431	3.79636	6.87118e-06	Cdc25b	NM_023117	cell division cycle 25 homolog B (S. pombe) (Cdc25b), mRNA [NM_023117]
A_51_P294156	3.78918	0.000239665	4930422G04Rik	BC030185	RIKEN cDNA 4930422G04 gene, mRNA (cDNA clone IMAGE:5068638), complete cds. [BC030185]
A_52_P521091	3.78627	1.11725e-05	Tmtc4	NM_028651	transmembrane and tetratricopeptide repeat containing 4 (Tmtc4), mRNA [NM_028651]
A_51_P258473	3.78402	0.00037267	4931429I11Rik	NM_001081121	RIKEN cDNA 4931429I11 gene (4931429I11Rik), mRNA [NM_001081121]
A_52_P285182	3.77601	8.97699e-06	Donson	NM_021720	downstream neighbor of SON (Donson), mRNA [NM_021720]
A_51_P514553	3.74987	5.26945e-05	OTTMUSG00000007209	AK038173	16 days neonate thymus cDNA, RIKEN full-length enriched library, clone:A130084C19 product:Prothymosin alpha homolog, full insert sequence. [AK038173]
A_52_P24254	3.74863	5.58983e-05	Ccdc112	XM_140320	PREDICTED: RIKEN cDNA 8430438M01 gene (8430438M01Rik), mRNA [XM_140320]
A_51_P188141	3.738	0.000432316	Ltf	NM_008522	lactotransferrin (Ltf), mRNA [NM_008522]
A_52_P50474	3.72868	0.000133581	6430706D22Rik	NM_198652	RIKEN cDNA 6430706D22 gene (6430706D22Rik), mRNA [NM_198652]
A_51_P299216	3.72414	8.08435e-05	Wdr90	BC043315	RIKEN cDNA 3230401M21 gene, mRNA (cDNA clone IMAGE:5320618), complete cds. [BC043315]
A_51_P144319	3.72091	2.73554e-05	Efna5	NM_207654	ephrin A5 (Efna5), transcript variant 1, mRNA [NM_207654]
A_51_P431831	3.71961	0.000190256	Nrxn2	NM_020253	neurexin II (Nrxn2), mRNA [NM_020253]
A_51_P307964	3.71682	0.00587947	Krt13	NM_010662	keratin 13 (Krt13), mRNA [NM_010662]
A_52_P159990	3.71404	1.22423e-05	Cdk5rap2	NM_145990	CDK5 regulatory subunit associated protein 2 (Cdk5rap2), mRNA [NM_145990]
A_51_P238165	3.714	0.000357253	X68951	X68951	M.musculus mRNA for somatostatin receptor. [X68951]
A_52_P89305	3.70865	0.00131932	Frmd5	NM_172673	FERM domain containing 5 (Frmd5), mRNA [NM_172673]
A_52_P202259	3.69934	9.04018e-05	E130303B06Rik	NM_198299	RIKEN cDNA E130303B06 gene (E130303B06Rik), mRNA [NM_198299]
A_51_P317427	3.69617	0.000108664	Psat1	NM_177420	phosphoserine aminotransferase 1 (Psat1), mRNA [NM_177420]
A_51_P513720	3.69328	1.72211e-06	Cdkn2c	U19596	Cdk4 and Cdk6 inhibitor p18 protein mRNA, complete cds. [U19596]
A_51_P280446	3.69189	2.04927e-05	Sdf2l1	NM_022324	stromal cell-derived factor 2-like 1 (Sdf2l1), mRNA [NM_022324]
A_52_P646895	3.69151	0.0207955	Rag1	NM_009019	recombination activating gene 1 (Rag1), mRNA [NM_009019]
A_51_P399653	3.69131	8.9195e-05	Crhr2	NM_009953	corticotropin releasing hormone receptor 2 (Crhr2), mRNA [NM_009953]
A_51_P455488	3.68848	0.0101648	Ybx2	NM_016875	Y box protein 2 (Ybx2), mRNA [NM_016875]
A_52_P185255	3.6838	8.48916e-05	Kcnip3	NM_019789	Kv channel interacting protein 3, calsenilin (Kcnip3), mRNA [NM_019789]
A_52_P115579	3.6786	2.00343e-05	Fbxo45	NM_173439	F-box protein 45 (Fbxo45), mRNA [NM_173439]
A_52_P550932	3.67812	0.000520703	H1f0	NM_008197	H1 histone family, member 0 (H1f0), mRNA [NM_008197]
A_51_P480311	3.67592	0.000345063	F2	NM_010168	coagulation factor II (F2), mRNA [NM_010168]
A_52_P748882	3.67359	0.000252332	Eno2	NM_013509	enolase 2, gamma neuronal (Eno2), mRNA [NM_013509]
A_52_P586928	3.67352	0.0259707	Pdyn	NM_018863	prodynorphin (Pdyn), mRNA [NM_018863]
A_52_P198767	3.67167	0.000364697	Ints7	AK020029	13 days embryo forelimb cDNA, RIKEN full-length enriched library, clone:5930412E23 product:unclassifiable, full insert sequence. [AK020029]
A_51_P407323	3.67024	1.87296e-05	F5	NM_007976	coagulation factor V (F5), mRNA [NM_007976]
A_52_P39756	3.66542	0.00594275	Garnl4	NM_001015046	GTPase activating RANGAP domain-like 4 (Garnl4), mRNA [NM_001015046]
A_52_P298002	3.65812	4.59884e-05	Gch1	NM_008102	GTP cyclohydrolase 1 (Gch1), mRNA [NM_008102]
A_51_P108252	3.65579	3.78299e-05	Gpsm2	NM_029522	G-protein signalling modulator 2 (AGS3-like, C. elegans) (Gpsm2), mRNA [NM_029522]
A_52_P127465	3.64987	0.000566554	Ypel1	NM_023249	yippee-like 1 (Drosophila) (Ypel1), mRNA [NM_023249]
A_51_P438619	3.64721	5.90218e-05	Sobp	NM_175407	sine oculis-binding protein homolog (Drosophila) (Sobp), mRNA [NM_175407]
A_52_P391805	3.64261	0.000305817	4930452B06Rik	NM_028934	RIKEN cDNA 4930452B06 gene (4930452B06Rik), mRNA [NM_028934]
A_51_P265327	3.64013	4.46077e-05	Mpp6	NM_019939	membrane protein, palmitoylated 6 (MAGUK p55 subfamily member 6) (Mpp6), mRNA [NM_019939]
A_52_P403157	3.63982	0.00079352	Sorbs2	NM_172752	sorbin and SH3 domain containing 2 (Sorbs2), mRNA [NM_172752]
A_52_P923110	3.63825	7.97776e-06	6330509M05Rik	AK031957	adult male medulla oblongata cDNA, RIKEN full-length enriched library, clone:6330509M05 product:unclassifiable, full insert sequence [AK031957]
A_51_P517928	3.62959	1.44443e-05	Hspa4l	NM_011020	heat shock protein 4 like (Hspa4l), mRNA [NM_011020]
A_51_P324934	3.62772	1.12884e-05	Mcm3	AK088142	2 days neonate thymus thymic cells cDNA, RIKEN full-length enriched library, clone:E430004P22 product:mini chromosome maintenance deficient (S. cerevisiae), full insert sequence [AK088142]
A_52_P113611	3.62106	0.000407749	Scn5a	NM_021544	sodium channel, voltage-gated, type V, alpha (Scn5a), mRNA [NM_021544]
A_51_P207940	3.62021	0.000503574	Tmem117	NM_178789	transmembrane protein 117 (Tmem117), mRNA [NM_178789]
A_51_P268514	3.62014	7.46717e-06	ENSMUSG00000073100	AK135532	12 days embryo female mullerian duct includes surrounding region cDNA, RIKEN full-length enriched library, clone:6820445E23 product:hypothetical protein, full insert sequence. [AK135532]
A_51_P379997	3.61989	1.06482e-05	Galnt3	NM_015736	UDP-N-acetyl-alpha-D-galactosamine:polypeptide N-acetylgalactosaminyltransferase 3 (Galnt3), mRNA [NM_015736]
A_51_P346938	3.61971	4.9639e-06	Lrg1	NM_029796	leucine-rich alpha-2-glycoprotein 1 (Lrg1), mRNA [NM_029796]
A_51_P379428	3.61402	5.67855e-06	Syp	NM_009305	synaptophysin (Syp), mRNA [NM_009305]
A_51_P438967	3.61324	1.62915e-05	Gpnmb	NM_053110	glycoprotein (transmembrane) nmb (Gpnmb), mRNA [NM_053110]
A_51_P513719	3.61248	2.97679e-05	Cdkn2c	NM_007671	cyclin-dependent kinase inhibitor 2C (p18, inhibits CDK4) (Cdkn2c), mRNA [NM_007671]
A_51_P494481	3.60594	5.54045e-05	Snx30	NM_172468	sorting nexin family member 30 (Snx30), mRNA [NM_172468]
A_51_P247157	3.59259	0.000402922	Hn1	NM_008258	hematological and neurological expressed sequence 1 (Hn1), mRNA [NM_008258]
A_52_P26892	3.59043	0.000897464	C1galt1	AK008884	adult male stomach cDNA, RIKEN full-length enriched library, clone:2210410E06 product:hypothetical protein, full insert sequence. [AK008884]
A_51_P323712	3.58707	0.0017008	Agt	NM_007428	angiotensinogen (serpin peptidase inhibitor, clade A, member 8) (Agt), mRNA [NM_007428]
A_51_P197618	3.58142	0.0002861	Atad5	AK048355	16 days embryo head cDNA, RIKEN full-length enriched library, clone:C130052G03 product:weakly similar to ATP/GTP-BINDING PROTEIN [Homo sapiens], full insert sequence. [AK048355]
A_52_P259537	3.58112	2.47815e-05	Gck	NM_010292	glucokinase (Gck), mRNA [NM_010292]
A_51_P117924	3.5747	0.00499669	Hoxa9	NM_010456	homeo box A9 (Hoxa9), mRNA [NM_010456]
A_52_P199280	3.5738	0.027037	Lin54	AK028016	18-day embryo whole body cDNA, RIKEN full-length enriched library, clone:1190012C08 product:hypothetical protein, full insert sequence. [AK028016]
A_51_P323081	3.56585	2.41998e-06	Bhlhb9	NM_198161	basic helix-loop-helix domain containing, class B9 (Bhlhb9), mRNA [NM_198161]
A_51_P340027	3.56578	0.000233156	Pappa	NM_021362	pregnancy-associated plasma protein A (Pappa), mRNA [NM_021362]
A_52_P79821	3.5599	9.60276e-05	Rbm35a	NM_194055	RNA binding motif protein 35A (Rbm35a), mRNA [NM_194055]
A_52_P424959	3.55787	8.55118e-05	Rtn1	NM_153457	reticulon 1 (Rtn1), transcript variant 1, mRNA [NM_153457]
A_52_P1131716	3.55618	0.00347736	BC062650	AK040157	0 day neonate thymus cDNA, RIKEN full-length enriched library, clone:A430070N18 product:unclassifiable, full insert sequence [AK040157]
A_51_P188111	3.54827	7.16552e-06	Eps8	NM_007945	epidermal growth factor receptor pathway substrate 8 (Eps8), mRNA [NM_007945]
A_51_P485862	3.54616	0.000523962	Eef1a2	NM_007906	eukaryotic translation elongation factor 1 alpha 2 (Eef1a2), mRNA [NM_007906]
A_51_P144052	3.54587	1.63064e-07	Aim1	BC035551	absent in melanoma 1, mRNA (cDNA clone IMAGE:5370522), partial cds. [BC035551]
A_51_P204801	3.54454	8.3039e-05	Cnih2	NM_009920	cornichon homolog 2 (Drosophila) (Cnih2), mRNA [NM_009920]
A_52_P452019	3.54163	0.000242178	Usp31	AK122466	mRNA for mKIAA1203 protein. [AK122466]
A_52_P108845	3.54154	0.000817919	Clip3	NM_001081114	CAP-GLY domain containing linker protein 3 (Clip3), mRNA [NM_001081114]
A_51_P380005	3.53946	8.13022e-05	Galnt3	NM_015736	UDP-N-acetyl-alpha-D-galactosamine:polypeptide N-acetylgalactosaminyltransferase 3 (Galnt3), mRNA [NM_015736]
A_51_P434910	3.53638	6.53209e-05	Myl3	NM_010859	myosin, light polypeptide 3 (Myl3), mRNA [NM_010859]
A_51_P181623	3.53626	3.3206e-05	Zfp428	NM_146183	zinc finger protein 428 (Zfp428), mRNA [NM_146183]
A_52_P117920	3.53488	0.000160635	LOC545547	XM_622329	PREDICTED: hypothetical LOC545547 (LOC545547), mRNA [XM_622329]
A_51_P498388	3.53375	2.74305e-06	Sbk1	NM_145587	SH3-binding kinase 1 (Sbk1), mRNA [NM_145587]
A_52_P925277	3.52926	0.000325595	Bcl11b	NM_001079883	B-cell leukemia/lymphoma 11B (Bcl11b), transcript variant 1, mRNA [NM_001079883]
A_51_P147265	3.52842	4.56349e-06	Trpc2	AK040538	0 day neonate thymus cDNA, RIKEN full-length enriched library, clone:A430105L04 product:transient receptor protein 2, full insert sequence [AK040538]
A_51_P220681	3.52647	4.41094e-05	Aldoc	NM_009657	aldolase 3, C isoform (Aldoc), mRNA [NM_009657]
A_51_P422751	3.52614	4.3858e-05	Clca3	NM_017474	chloride channel calcium activated 3 (Clca3), mRNA [NM_017474]
A_52_P65237	3.52477	0.0270101	Zbtb7c	NM_145356	zinc finger and BTB domain containing 7C (Zbtb7c), mRNA [NM_145356]
A_51_P328652	3.51646	1.46922e-05	Acot7	NM_133348	acyl-CoA thioesterase 7 (Acot7), mRNA [NM_133348]
A_51_P188911	3.51111	1.06226e-05	Galnt12	NM_172693	UDP-N-acetyl-alpha-D-galactosamine:polypeptide N-acetylgalactosaminyltransferase 12 (Galnt12), mRNA [NM_172693]
A_51_P431996	3.50839	0.00110095	Zfp367	NM_175494	zinc finger protein 367 (Zfp367), mRNA [NM_175494]
A_51_P382618	3.50799	0.00145015	Casp3	U49929	ICE-like cysteine protease (Lice) mRNA, complete cds. [U49929]
A_52_P307739	3.50291	6.30048e-05	Sox2	NM_011443	SRY-box containing gene 2 (Sox2), mRNA [NM_011443]
A_51_P472888	3.50109	0.000117166	E130303B06Rik	NM_198299	RIKEN cDNA E130303B06 gene (E130303B06Rik), mRNA [NM_198299]
A_52_P394448	3.50075	2.08473e-05	2900016B01Rik	AK013531	adult male hippocampus cDNA, RIKEN full-length enriched library, clone:2900016B01 product:hypothetical protein, full insert sequence [AK013531]
A_51_P211305	3.49832	0.000919539	Alpk3	NM_054085	alpha-kinase 3 (Alpk3), mRNA [NM_054085]
A_52_P667923	3.49539	1.30664e-06	Hspa4l	NM_011020	heat shock protein 4 like (Hspa4l), mRNA [NM_011020]
A_51_P370996	3.49213	0.03149	Ptprz1	AJ133130	mRNA for DSD-1-proteoglycan. [AJ133130]
A_51_P297799	3.48893	1.49622e-05	Garnl4	NM_001015046	GTPase activating RANGAP domain-like 4 (Garnl4), mRNA [NM_001015046]
A_51_P319425	3.48853	0.000123167	Utp20	XM_125867	PREDICTED: UTP20, small subunit (SSU) processome component, homolog (yeast), transcript variant 1 (Utp20), mRNA [XM_125867]
A_51_P148509	3.48521	0.000599999	Ttn	NM_011652	titin (Ttn), transcript variant N2-A, mRNA [NM_011652]
A_51_P281997	3.48474	5.88127e-06	Sass6	NM_028349	spindle assembly 6 homolog (C. elegans) (Sass6), mRNA [NM_028349]
A_51_P284442	3.48272	0.000400844	9530077C05Rik	NM_026739	RIKEN cDNA 9530077C05 gene (9530077C05Rik), mRNA [NM_026739]
A_51_P226922	3.477	0.000432945	Pcsk1n	NM_013892	proprotein convertase subtilisin/kexin type 1 inhibitor (Pcsk1n), mRNA [NM_013892]
A_51_P507053	3.47498	0.00197593	Slc38a1	NM_134086	solute carrier family 38, member 1 (Slc38a1), mRNA [NM_134086]
A_51_P387769	3.47061	0.00163348	LOC665180	XM_975103	PREDICTED: similar to CD69 antigen (p60, early T-cell activation antigen) (LOC665180), mRNA [XM_975103]
A_51_P297579	3.46822	0.000748046	Gch1	NM_008102	GTP cyclohydrolase 1 (Gch1), mRNA [NM_008102]
A_51_P237512	3.4659	0.000983629	1110001A07Rik	NM_025377	RIKEN cDNA 1110001A07 gene (1110001A07Rik), mRNA [NM_025377]
A_52_P595537	3.46394	0.000208624	Mrpl47	BC029173	mitochondrial ribosomal protein L47, mRNA (cDNA clone IMAGE:4954230), partial cds [BC029173]
A_51_P449624	3.46337	3.34074e-05	6430706D22Rik	BC004768	RIKEN cDNA 6430706D22 gene, mRNA (cDNA clone IMAGE:3156506), complete cds. [BC004768]
A_51_P474643	3.46175	0.0001405	Kpna2	NM_010655	karyopherin (importin) alpha 2 (Kpna2), mRNA [NM_010655]
A_52_P147816	3.45417	0.000191619	Morc4	NM_029413	microrchidia 4 (Morc4), mRNA [NM_029413]
A_52_P512301	3.45368	1.33977e-05	Hes6	NM_019479	hairy and enhancer of split 6 (Drosophila) (Hes6), mRNA [NM_019479]
A_52_P204629	3.44915	0.00629733	Nova1	XM_973725	PREDICTED: similar to neuro-oncological ventral antigen 1 isoform 2, transcript variant 3 (LOC664883), mRNA [XM_973725]
A_51_P180413	3.4479	3.88736e-05	Nrcam	NM_176930	neuron-glia-CAM-related cell adhesion molecule (Nrcam), mRNA [NM_176930]
A_51_P227929	3.44596	3.38136e-05	Cep135	NM_199032	centrosomal protein 135 (Cep135), mRNA [NM_199032]
A_52_P406191	3.44356	4.81921e-05	Samd1	NM_001081415	sterile alpha motif domain containing 1 (Samd1), mRNA [NM_001081415]
A_51_P165082	3.43979	3.90048e-05	D16Bwg1494e	AB041601	brain cDNA, clone MNCb-4137. [AB041601]
A_52_P516130	3.43706	2.87288e-05	Tmem164	NM_177592	transmembrane protein 164 (Tmem164), mRNA [NM_177592]
A_52_P419505	3.43579	0.00139674	AK087219	AK087219	0 day neonate lung cDNA, RIKEN full-length enriched library, clone:E030036B02 product:UDP-N-acetyl-alpha-D-galactosamine:polypeptide N-acetylgalactosaminyltransferase 3, full insert sequence. [AK087219]
A_51_P502993	3.43211	0.00306628	Ankrd24	NM_027480	ankyrin repeat domain 24 (Ankrd24), mRNA [NM_027480]
A_52_P107542	3.42862	0.00360739	Ccdc64	BC024804	coiled-coil domain containing 64, mRNA (cDNA clone IMAGE:5361390), partial cds [BC024804]
A_51_P357094	3.42662	0.00040684	1700054N08Rik	NM_028536	RIKEN cDNA 1700054N08 gene (1700054N08Rik), mRNA [NM_028536]
A_51_P166155	3.42306	5.33142e-05	Gmnn	NM_020567	geminin (Gmnn), mRNA [NM_020567]
A_51_P190863	3.42209	0.00238925	Fzd3	NM_021458	frizzled homolog 3 (Drosophila) (Fzd3), mRNA [NM_021458]
A_52_P642005	3.4197	0.000763394	Camta1	NM_001081557	calmodulin binding transcription activator 1 (Camta1), transcript variant 1, mRNA [NM_001081557]
A_52_P381484	3.4154	0.000575404	Spon2	NM_133903	spondin 2, extracellular matrix protein (Spon2), mRNA [NM_133903]
A_51_P246001	3.41505	2.63415e-05	Cpe	NM_013494	carboxypeptidase E (Cpe), mRNA [NM_013494]
A_51_P217227	3.41272	2.62922e-05	C030014M07Rik	NM_001082483	RIKEN cDNA C030014M07 gene (C030014M07Rik), mRNA [NM_001082483]
A_51_P249608	3.4114	0.000835218	Trdn	AF223416	cardiac triadin isoform 2 mRNA, complete cds. [AF223416]
A_51_P497661	3.41076	0.000106188	Ntn4	NM_021320	netrin 4 (Ntn4), mRNA [NM_021320]
A_52_P118138	3.37969	0.000260295	Sass6	NM_028349	spindle assembly 6 homolog (C. elegans) (Sass6), mRNA [NM_028349]
A_52_P184352	3.37844	9.93907e-06	Hist3h2a	NM_178218	histone cluster 3, H2a (Hist3h2a), mRNA [NM_178218]
A_51_P411757	3.37735	0.00594051	Ankrd13b	NM_172945	ankyrin repeat domain 13b (Ankrd13b), mRNA [NM_172945]
A_51_P180108	3.37305	5.12802e-05	Arpc5l	NM_028809	actin related protein 2/3 complex, subunit 5-like (Arpc5l), mRNA [NM_028809]
A_51_P338998	3.37228	3.83548e-05	Prim2	NM_008922	DNA primase, p58 subunit (Prim2), mRNA [NM_008922]
A_52_P125467	3.37178	0.000881501	Reep2	NM_144865	receptor accessory protein 2 (Reep2), mRNA [NM_144865]
A_52_P442234	3.3717	3.81783e-05	H1f0	NM_008197	H1 histone family, member 0 (H1f0), mRNA [NM_008197]
A_51_P120024	3.36821	4.42954e-06	Pde2a	NM_001008548	phosphodiesterase 2A, cGMP-stimulated (Pde2a), mRNA [NM_001008548]
A_51_P416846	3.36405	1.75061e-05	2610020H08Rik	NM_028129	RIKEN cDNA 2610020H08 gene (2610020H08Rik), transcript variant 2, mRNA [NM_028129]
A_52_P238044	3.36216	9.89742e-05	Psmc3ip	NM_008949	proteasome (prosome, macropain) 26S subunit, ATPase 3, interacting protein (Psmc3ip), mRNA [NM_008949]
A_51_P508485	3.36122	3.24449e-05	Tmtc4	NM_028651	transmembrane and tetratricopeptide repeat containing 4 (Tmtc4), mRNA [NM_028651]
A_52_P772950	3.361	0.000142783	2310002J15Rik	NM_026415	RIKEN cDNA 2310002J15 gene (2310002J15Rik), mRNA [NM_026415]
A_51_P208355	3.35695	0.000339337	Mcm8	NM_025676	minichromosome maintenance deficient 8 (S. cerevisiae) (Mcm8), mRNA [NM_025676]
A_52_P185568	3.35653	0.00506329	Wdr76	NM_030234	WD repeat domain 76 (Wdr76), mRNA [NM_030234]
A_51_P492366	3.34756	4.64872e-05	Bmp7	NM_007557	bone morphogenetic protein 7 (Bmp7), mRNA [NM_007557]
A_51_P202050	3.347	4.4098e-05	Dtx1	NM_008052	deltex 1 homolog (Drosophila) (Dtx1), mRNA [NM_008052]
A_51_P112592	3.34627	0.00112788	Spire2	NM_172287	spire homolog 2 (Drosophila) (Spire2), mRNA [NM_172287]
A_51_P170959	3.34579	0.000295195	Proz	AK005011	adult male liver cDNA, RIKEN full-length enriched library, clone:1300015B06 product:weakly similar to VITAMIN K-DEPENDENT PROTEIN Z PRECURSOR [Homo sapiens], full insert sequence [AK005011]
A_51_P408227	3.34261	0.000267873	9130017N09Rik	NM_030218	RIKEN cDNA 9130017N09 gene (9130017N09Rik), mRNA [NM_030218]
A_52_P4698	3.32443	2.55212e-05	Rfwd3	NM_146218	ring finger and WD repeat domain 3 (Rfwd3), mRNA [NM_146218]
A_52_P359718	3.31793	0.000131411	Wnk2	NM_029361	WNK lysine deficient protein kinase 2 (Wnk2), mRNA [NM_029361]
A_52_P135398	3.31781	0.000219034	TC1602638		Q99KT8_MOUSE (Q99KT8) AI481316 protein (Fragment), complete [TC1602638]
A_51_P315795	3.31634	6.59222e-05	Tubb4	NM_009451	tubulin, beta 4 (Tubb4), mRNA [NM_009451]
A_52_P161591	3.31232	0.000320748	AK039565	AK039565	adult male spinal cord cDNA, RIKEN full-length enriched library, clone:A330063N03 product:unclassifiable, full insert sequence. [AK039565]
A_51_P168203	3.30865	0.000933839	Aig1	NM_025446	androgen-induced 1 (Aig1), mRNA [NM_025446]
A_51_P165475	3.30693	1.27107e-05	C1galt1	NM_052993	core 1 UDP-galactose:N-acetylgalactosamine-alpha-R beta 1,3-galactosyltransferase (C1galt1), mRNA [NM_052993]
A_51_P215374	3.30629	0.000526385	Slc6a17	NM_172271	solute carrier family 6 (neurotransmitter transporter), member 17 (Slc6a17), mRNA [NM_172271]
A_52_P662577	3.30584	0.0249622	BP760463	BP760463	BP760463 mouse (C57BL [BP760463]
A_51_P512969	3.30354	0.000125969	Cilp2	AK004006	18-day embryo whole body cDNA, RIKEN full-length enriched library, clone:1110031K21 product:hypothetical protein, full insert sequence. [AK004006]
A_51_P114826	3.29352	3.5136e-06	Cdh13	NM_019707	cadherin 13 (Cdh13), mRNA [NM_019707]
A_52_P517668	3.29286	0.000858059	A_52_P517668
A_52_P28844	3.29185	2.63101e-06	Nrap	NM_008733	nebulin-related anchoring protein (Nrap), transcript variant 2, mRNA [NM_008733]
A_52_P652328	3.29017	0.0159445	Rufy3	AK045610	adult male corpora quadrigemina cDNA, RIKEN full-length enriched library, clone:B230215E15 product:hypothetical protein, full insert sequence. [AK045610]
A_51_P450487	3.28993	0.000180506	Sqle	NM_009270	squalene epoxidase (Sqle), mRNA [NM_009270]
A_51_P406105	3.28534	5.0123e-05	1110033J19Rik		RIKEN cDNA 1110033J19 gene [Source:MarkerSymbol;Acc:MGI:1913434] [ENSMUST00000071745]
A_52_P608020	3.28235	0.00256758	Kpna2	NM_010655	karyopherin (importin) alpha 2 (Kpna2), mRNA [NM_010655]
A_51_P414079	3.28067	0.00231692	Trp53i11	NM_001025246	transformation related protein 53 inducible protein 11 (Trp53i11), mRNA [NM_001025246]
A_52_P226489	3.27807	0.00019443	CJ042244	CJ042244	CJ042244 RIKEN full-length enriched mouse cDNA library, C57BL [CJ042244]
A_51_P511448	3.27285	2.09246e-05	Rutbc2	NM_172718	RUN and TBC1 domain containing 2 (Rutbc2), mRNA [NM_172718]
A_52_P242293	3.27114	0.000161307	AK083178	AK083178	adult male hippocampus cDNA, RIKEN full-length enriched library, clone:C630023P15 product:unclassifiable, full insert sequence. [AK083178]
A_51_P224099	3.27092	5.50632e-06	Cntrob	NM_172560	centrobin, centrosomal BRCA2 interacting protein (Cntrob), mRNA [NM_172560]
A_51_P257550	3.26988	0.000135918	Marcksl1	NM_010807	MARCKS-like 1 (Marcksl1), mRNA [NM_010807]
A_52_P448870	3.26164	0.000886026	Rab26	AK043912	10 days neonate cortex cDNA, RIKEN full-length enriched library, clone:A830050A14 product:weakly similar to RAS-RELATED PROTEIN RAB-26 [Rattus norvegicus], full insert sequence. [AK043912]
A_52_P678183	3.26085	0.00514599	Faf1	NM_007983	Fas-associated factor 1 (Faf1), mRNA [NM_007983]
A_51_P300936	3.26069	3.76187e-05	Rbbp8	NM_001081223	retinoblastoma binding protein 8 (Rbbp8), mRNA [NM_001081223]
A_51_P326854	3.26066	0.000209339	2610018I03Rik	NM_027394	RIKEN cDNA 2610018I03 gene (2610018I03Rik), mRNA [NM_027394]
A_51_P398878	3.2527	0.00045411	Uck2	NM_030724	uridine-cytidine kinase 2 (Uck2), mRNA [NM_030724]
A_51_P127635	3.24753	0.00011937	Ttf2	NM_001013026	transcription termination factor, RNA polymerase II (Ttf2), mRNA [NM_001013026]
A_52_P134642	3.24622	0.00497885	9330182L06Rik	NM_172706	RIKEN cDNA 9330182L06 gene (9330182L06Rik), mRNA [NM_172706]
A_52_P416913	3.24431	0.000146478	Umps	NM_009471	uridine monophosphate synthetase (Umps), mRNA [NM_009471]
A_51_P302651	3.24398	1.65256e-05	Topbp1	NM_176979	topoisomerase (DNA) II beta binding protein (Topbp1), mRNA [NM_176979]
A_52_P634051	3.24393	9.16136e-06	Strbp	NM_009261	spermatid perinuclear RNA binding protein (Strbp), mRNA [NM_009261]
A_51_P159533	3.24191	1.43275e-05	Kcnh6	NM_001037712	potassium voltage-gated channel, subfamily H (eag-related), member 6 (Kcnh6), mRNA [NM_001037712]
A_51_P182728	3.24113	0.000775371	Stx1a	NM_016801	syntaxin 1A (brain) (Stx1a), mRNA [NM_016801]
A_51_P103850	3.23969	0.00199515	Fbn2	NM_010181	fibrillin 2 (Fbn2), mRNA [NM_010181]
A_51_P163038	3.23959	0.000545519	Slco4a1	NM_148933	solute carrier organic anion transporter family, member 4a1 (Slco4a1), mRNA [NM_148933]
A_52_P1184000	3.23771	0.000561912	Nucks1	NM_175294	nuclear casein kinase and cyclin-dependent kinase substrate 1 (Nucks1), mRNA [NM_175294]
A_51_P368009	3.23166	8.13542e-05	E2f2	NM_177733	E2F transcription factor 2 (E2f2), mRNA [NM_177733]
A_52_P402897	3.22246	0.00014588	Cdh4	AK038529	adult male hypothalamus cDNA, RIKEN full-length enriched library, clone:A230026A20 product:unclassifiable, full insert sequence [AK038529]
A_52_P22763	3.21902	0.00251576	Mtap2	NM_001039934	microtubule-associated protein 2 (Mtap2), transcript variant 1, mRNA [NM_001039934]
A_51_P267593	3.21835	0.00116578	1700061G19Rik	AK028078	adult male testis cDNA, RIKEN full-length enriched library, clone:1700026H02 product:hypothetical AMP-dependent synthetase and ligase containing protein, full insert sequence [AK028078]
A_51_P390354	3.21745	4.68554e-06	Nkpd1	AK009357	adult male tongue cDNA, RIKEN full-length enriched library, clone:2310015G09 product:hypothetical protein, full insert sequence. [AK009357]
A_51_P139320	3.21347	6.87425e-05	Pcbd1	NM_025273	pterin 4 alpha carbinolamine dehydratase/dimerization cofactor of hepatocyte nuclear factor 1 alpha (TCF1) 1 (Pcbd1), mRNA [NM_025273]
A_51_P263471	3.20664	9.80686e-07	Clec4n	NM_020001	C-type lectin domain family 4, member n (Clec4n), mRNA [NM_020001]
A_51_P415395	3.19829	4.77936e-05	3300001A09Rik	NM_001081314	RIKEN cDNA 3300001A09 gene (3300001A09Rik), mRNA [NM_001081314]
A_51_P419981	3.19534	0.000397374	Hnrpa2b1	AF073993	heterogenous nuclear ribonucleoprotein A2/B1 (hnRNP A2/B1) mRNA, complete cds. [AF073993]
A_51_P249268	3.19504	0.000757047	D130043K22Rik	NM_001081051	RIKEN cDNA D130043K22 gene (D130043K22Rik), mRNA [NM_001081051]
A_52_P636199	3.19224	5.12283e-05	Smc2	NM_008017	structural maintenance of chromosomes 2 (Smc2), mRNA [NM_008017]
A_52_P278354	3.19167	1.53627e-05	Bmp7	NM_007557	bone morphogenetic protein 7 (Bmp7), mRNA [NM_007557]
A_51_P130028	3.19014	6.55436e-06	Eno2	NM_013509	enolase 2, gamma neuronal (Eno2), mRNA [NM_013509]
A_52_P335218	3.17936	0.00099028	EG621324	XM_885734	PREDICTED: similar to Signal transducer CD24 precursor (M1/69-J11D heat stable antigen) (HSA) (Nectadrin) (Lymphocyte antigen Ly-52) (X62 heat stable antigen) (R13-Ag) (LOC621324), mRNA [XM_885734]
A_52_P8632	3.1783	0.000638296	Nudt11	NM_021431	nudix (nucleoside diphosphate linked moiety X)-type motif 11 (Nudt11), mRNA [NM_021431]
A_51_P422183	3.17689	4.96358e-05	Hmgn3	BC005693	high mobility group nucleosomal binding domain 3, mRNA (cDNA clone MGC:11574 IMAGE:3597594), complete cds. [BC005693]
A_52_P411430	3.17239	0.000250185	LOC546100	XM_622446	PREDICTED: hypothetical LOC546100 (LOC546100), mRNA [XM_622446]
A_52_P18299	3.17217	0.000254065	Chd5	NM_001081376	chromodomain helicase DNA binding protein 5 (Chd5), mRNA [NM_001081376]
A_51_P143431	3.1616	0.007042	Pde3b	NM_011055	phosphodiesterase 3B, cGMP-inhibited (Pde3b), mRNA [NM_011055]
A_52_P590258	3.15893	0.000124842	1700025G04Rik	NM_197990	RIKEN cDNA 1700025G04 gene (1700025G04Rik), mRNA [NM_197990]
A_51_P488283	3.15868	0.000228343	AK038464	AK038464	adult male hypothalamus cDNA, RIKEN full-length enriched library, clone:A230016A09 product:unclassifiable, full insert sequence. [AK038464]
A_51_P227644	3.15744	0.000240849	EG382421	AK048998	0 day neonate cerebellum cDNA, RIKEN full-length enriched library, clone:C230090B19 product:unclassifiable, full insert sequence [AK048998]
A_51_P432180	3.1539	0.000559873	Slc16a6	NM_134038	solute carrier family 16 (monocarboxylic acid transporters), member 6 (Slc16a6), transcript variant 2, mRNA [NM_134038]
A_52_P333178	3.1523	2.57663e-05	Pold1	NM_011131	polymerase (DNA directed), delta 1, catalytic subunit (Pold1), mRNA [NM_011131]
A_52_P118970	3.13907	5.64938e-06	9130206I24Rik	AK078937	adult male cecum cDNA, RIKEN full-length enriched library, clone:9130206I24 product:unclassifiable, full insert sequence. [AK078937]
A_51_P134468	3.13832	0.000306358	D17H6S56E-5	L78788	solitary LTR, complete sequence; and proviral envelope protein (G7e) mRNA, complete cds. [L78788]
A_52_P535623	3.13549	0.000107549	Hook1	NM_030014	hook homolog 1 (Drosophila) (Hook1), mRNA [NM_030014]
A_51_P125745	3.13432	3.55254e-05	Asns	NM_012055	asparagine synthetase (Asns), mRNA [NM_012055]
A_51_P367125	3.12792	4.00903e-05	Pold1	NM_011131	polymerase (DNA directed), delta 1, catalytic subunit (Pold1), mRNA [NM_011131]
A_52_P299053	3.12304	0.00428996	Ptplb	NM_023587	protein tyrosine phosphatase-like (proline instead of catalytic arginine), member b (Ptplb), mRNA [NM_023587]
A_52_P76734	3.1227	9.81681e-05	H3f3a	NM_008210	H3 histone, family 3A (H3f3a), mRNA [NM_008210]
A_52_P212597	3.11925	0.000948345	Hook1	AK051789	12 days embryo spinal ganglion cDNA, RIKEN full-length enriched library, clone:D130081A22 product:unclassifiable, full insert sequence. [AK051789]
A_52_P572178	3.11707	0.000410251	D130043K22Rik	NM_001081051	RIKEN cDNA D130043K22 gene (D130043K22Rik), mRNA [NM_001081051]
A_52_P479539	3.11643	0.000409682	Cit	AK047894	16 days embryo head cDNA, RIKEN full-length enriched library, clone:C130020H05 product:unclassifiable, full insert sequence. [AK047894]
A_51_P473533	3.11497	0.000507858	Ahcy	BC015304	S-adenosylhomocysteine hydrolase, mRNA (cDNA clone MGC:19228 IMAGE:4241917), complete cds. [BC015304]
A_52_P496726	3.10542	0.000458692	Rasd1	NM_009026	RAS, dexamethasone-induced 1 (Rasd1), mRNA [NM_009026]
A_52_P382565	3.10509	0.000273566	LOC669759	XM_976961	PREDICTED: similar to putative retrovirus-related gag protein (LOC669759), mRNA [XM_976961]
A_52_P593278	3.10493	0.000747324	Mtap1a	NM_032393	microtubule-associated protein 1 A (Mtap1a), mRNA [NM_032393]
A_51_P259009	3.1031	8.80941e-05	Cacnb3	NM_007581	calcium channel, voltage-dependent, beta 3 subunit (Cacnb3), transcript variant 1, mRNA [NM_007581]
A_51_P501773	3.0967	0.00609323	Slc35f3	NM_175434	solute carrier family 35, member F3 (Slc35f3), mRNA [NM_175434]
A_52_P261496	3.09604	0.000512806	Gabpb1	NM_010249	GA repeat binding protein, beta 1 (Gabpb1), transcript variant 2, mRNA [NM_010249]
A_51_P432199	3.09486	0.000788609	Sap30	NM_021788	sin3 associated polypeptide (Sap30), mRNA [NM_021788]
A_51_P466288	3.09353	0.000239999	Frmd5	NM_172673	FERM domain containing 5 (Frmd5), mRNA [NM_172673]
A_52_P566055	3.09298	0.00142596	Nup43	NM_145706	nucleoporin 43 (Nup43), mRNA [NM_145706]
A_51_P509643	3.09152	4.296e-05	Snca	NM_009221	synuclein, alpha (Snca), transcript variant 2, mRNA [NM_009221]
A_52_P27249	3.08999	7.70322e-05	Dynlt1	AK030569	adult male pituitary gland cDNA, RIKEN full-length enriched library, clone:5330432M01 product:t-complex testis expressed 1, full insert sequence [AK030569]
A_51_P480241	3.08983	0.00238092	Elf3	NM_007921	E74-like factor 3 (Elf3), mRNA [NM_007921]
A_52_P947	3.08781	0.000354873	2010007H06Rik	AK084979	13 days embryo lung cDNA, RIKEN full-length enriched library, clone:D430021D02 product:unclassifiable, full insert sequence [AK084979]
A_52_P24690	3.08571	0.0256186	A630005I04Rik	NM_177248	RIKEN cDNA A630005I04 gene (A630005I04Rik), mRNA [NM_177248]
A_51_P442284	3.0834	2.44855e-05	Dnajc12	NM_013888	DnaJ (Hsp40) homolog, subfamily C, member 12 (Dnajc12), mRNA [NM_013888]
A_51_P267024	3.0819	0.00149108	Pafah1b3	NM_008776	platelet-activating factor acetylhydrolase, isoform 1b, alpha1 subunit (Pafah1b3), mRNA [NM_008776]
A_52_P550912	3.07878	0.000945828	Cdc2l5	NM_001081058	cell division cycle 2-like 5 (cholinesterase-related cell division controller) (Cdc2l5), mRNA [NM_001081058]
A_51_P475785	3.07775	0.00136757	BC052040	NM_207264	cDNA sequence BC052040 (BC052040), mRNA [NM_207264]
A_51_P512981	3.07637	2.83503e-05	Ppil1	NM_026845	peptidylprolyl isomerase (cyclophilin)-like 1 (Ppil1), mRNA [NM_026845]
A_51_P219312	3.07519	2.07742e-06	Ttn	AK010153	adult male tongue cDNA, RIKEN full-length enriched library, clone:2310074I15 product:similar to NOVEX-3 TITIN ISOFORM [Homo sapiens], full insert sequence [AK010153]
A_51_P433467	3.07464	0.000209154	Evl	NM_007965	Ena-vasodilator stimulated phosphoprotein (Evl), mRNA [NM_007965]
A_51_P277088	3.07281	0.00536543	Igfals	NM_008340	insulin-like growth factor binding protein, acid labile subunit (Igfals), mRNA [NM_008340]
A_51_P133618	3.07158	0.000491525	Clcn1	X62895	M.musculus mRNA (cDNA1) skeletal muscle chloride channel, destroyed by insertion of ETn transposon [X62895]
A_51_P199352	3.06298	0.000537378	2310015B20Rik		RIKEN cDNA 2310015B20 gene [Source:MarkerSymbol;Acc:MGI:1916813] [ENSMUST00000020090]
A_52_P322514	3.06199	0.00163631	Rfx3	AK041120	adult male aorta and vein cDNA, RIKEN full-length enriched library, clone:A530084A02 product:regulatory factor (trans-acting) 3, full insert sequence. [AK041120]
A_51_P142450	3.05874	7.31525e-05	Tmem25	NM_027865	transmembrane protein 25 (Tmem25), mRNA [NM_027865]
A_52_P263289	3.05272	0.00764126	Trpc2	AK030267	adult male testis cDNA, RIKEN full-length enriched library, clone:4933439J20 product:hypothetical XRCC1 N terminal domain containing protein, full insert sequence. [AK030267]
A_52_P162298	3.05071	8.15538e-06	1810015A11Rik	NM_026940	RIKEN cDNA 1810015A11 gene (1810015A11Rik), mRNA [NM_026940]
A_51_P249544	3.04846	1.98813e-06	2410004L22Rik	NM_029621	RIKEN cDNA 2410004L22 gene (2410004L22Rik), mRNA [NM_029621]
A_52_P509886	3.04362	0.000206782	Spint1	NM_016907	serine protease inhibitor, Kunitz type 1 (Spint1), mRNA [NM_016907]
A_51_P149872	3.04349	0.00262614	TC1589973		O70259_MOUSE (O70259) Voltage-gated potassium channel Kv1.7, complete [TC1589973]
A_51_P142334	3.04285	0.0004689	Inppl1	NM_010567	inositol polyphosphate phosphatase-like 1 (Inppl1), mRNA [NM_010567]
A_51_P100174	3.04179	0.000244525	Mns1	NM_008613	meiosis-specific nuclear structural protein 1 (Mns1), mRNA [NM_008613]
A_52_P205363	3.04071	0.0044301	Rap1gap	NM_001081155	Rap1 GTPase-activating protein (Rap1gap), mRNA [NM_001081155]
A_52_P431859	3.04013	3.34474e-06	ENSMUST00000091560		RIKEN cDNA 2010111I01 gene [Source:MarkerSymbol;Acc:MGI:1919311] [ENSMUST00000091560]
A_51_P314107	3.03743	0.00123081	Gsdm1	NM_021347	gasdermin 1 (Gsdm1), mRNA [NM_021347]
A_52_P164161	3.03534	0.00833897	Cyp51	NM_020010	cytochrome P450, family 51 (Cyp51), mRNA [NM_020010]
A_51_P381381	3.03171	5.65099e-06	Tubb3	NM_023279	tubulin, beta 3 (Tubb3), mRNA [NM_023279]
A_52_P1053160	3.03139	0.000980594	Bcnp1	AK158308	adult inner ear cDNA, RIKEN full-length enriched library, clone:F930102I21 product:6-phosphogluconolactonase, full insert sequence [AK158308]
A_52_P18229	3.03009	0.000154486	Pdik1l	NM_146156	PDLIM1 interacting kinase 1 like (Pdik1l), mRNA [NM_146156]
A_51_P308029	3.02645	5.18397e-05	2010107G23Rik	NM_027251	RIKEN cDNA 2010107G23 gene (2010107G23Rik), mRNA [NM_027251]
A_52_P72718	3.02342	8.57525e-05	Lrrc42	NM_029985	leucine rich repeat containing 42 (Lrrc42), mRNA [NM_029985]
A_52_P657800	3.02278	2.4402e-05	Cep152	NM_001081091	centrosomal protein 152 (Cep152), mRNA [NM_001081091]
A_52_P268549	3.02223	0.000181498	5930416I19Rik	NM_197981	RIKEN cDNA 5930416I19 gene (5930416I19Rik), mRNA [NM_197981]
A_52_P1041253	3.02145	0.000207387	H3f3a	NM_008210	H3 histone, family 3A (H3f3a), mRNA [NM_008210]
A_51_P134653	3.02141	0.0011303	0610042G04Rik	AK002909	adult male kidney cDNA, RIKEN full-length enriched library, clone:0610042G04 product:hypothetical protein, full insert sequence. [AK002909]
A_52_P215829	3.0206	0.000228885	Alg13	BC059024	glycosyltransferase 28 domain containing 1, mRNA (cDNA clone IMAGE:6810589) [BC059024]
A_52_P75568	3.01947	0.00129842	Hspa4l	AK050997	9 days embryo whole body cDNA, RIKEN full-length enriched library, clone:D030052G04 product:osmotic stress protein 94 kDa, full insert sequence. [AK050997]
A_51_P228817	3.01796	0.000307794	Stau2	NM_025303	staufen (RNA binding protein) homolog 2 (Drosophila) (Stau2), mRNA [NM_025303]
A_51_P111210	3.01687	0.00163429	Smc4	NM_133786	structural maintenance of chromosomes 4 (Smc4), mRNA [NM_133786]
A_52_P387564	3.00983	0.00158111	Tmpo	NM_001080129	thymopoietin (Tmpo), transcript variant 3, mRNA [NM_001080129]
A_51_P104478	3.00845	0.000228172	Smpx	NM_025357	small muscle protein, X-linked (Smpx), mRNA [NM_025357]
A_52_P620898	3.00713	3.64343e-05	BF472673	BF472673	UI-M-BZ0-axm-c-10-0-UI.r1 NIH_BMAP_MHI2 cDNA clone UI-M-BZ0-axm-c-10-0-UI 5'. [BF472673]
A_51_P155582	3.00656	1.62927e-05	Rad51ap1	NM_009013	RAD51 associated protein 1 (Rad51ap1), mRNA [NM_009013]
A_51_P261689	3.00547	6.64625e-05	Ube2s	AK003078	adult male spleen cDNA, RIKEN full-length enriched library, clone:0910001J09 product:ubiquitin carrier protein E2 homolog [Homo sapiens], full insert sequence. [AK003078]
A_51_P244540	3.00261	0.0196278	Ntsr2	NM_008747	neurotensin receptor 2 (Ntsr2), mRNA [NM_008747]
A_51_P379798	3.00204	8.89771e-05	Fdps	NM_134469	farnesyl diphosphate synthetase (Fdps), mRNA [NM_134469]
A_51_P233153	3.00031	1.17027e-05	Cadps2	NM_153163	Ca2+-dependent activator protein for secretion 2 (Cadps2), mRNA [NM_153163]
A_51_P383459	2.99897	0.00472506	Smpd3	NM_021491	sphingomyelin phosphodiesterase 3, neutral (Smpd3), mRNA [NM_021491]
A_51_P324450	2.99876	0.0319187	Pbp2	NM_029595	phosphatidylethanolamine binding protein 2 (Pbp2), mRNA [NM_029595]
A_52_P672825	2.9948	0.000206318	BC106120	BC106120	cDNA clone IMAGE:3673487. [BC106120]
A_52_P319199	2.99454	0.000251658	Angptl6	NM_145154	angiopoietin-like 6 (Angptl6), mRNA [NM_145154]
A_51_P314388	2.99059	0.000581227	D530005L17Rik	NM_175275	RIKEN cDNA D530005L17 gene (D530005L17Rik), transcript variant 1, mRNA [NM_175275]
A_51_P185229	2.98935	6.98807e-05	Bmp2	NM_007553	bone morphogenetic protein 2 (Bmp2), mRNA [NM_007553]
A_51_P209921	2.98714	0.000239089	9330159F19Rik	AK034141	adult male diencephalon cDNA, RIKEN full-length enriched library, clone:9330159F19 product:weakly similar to KIAA0408 [Homo sapiens], full insert sequence [AK034141]
A_52_P131423	2.98509	3.41797e-05	Mbd1	AK007371	10 day old male pancreas cDNA, RIKEN full-length enriched library, clone:1810008C20 product:methyl-CpG binding domain protein 1, full insert sequence. [AK007371]
A_51_P124035	2.98355	0.000655343	Nucks1	NM_175294	nuclear casein kinase and cyclin-dependent kinase substrate 1 (Nucks1), mRNA [NM_175294]
A_51_P364140	2.97764	3.20992e-05	Ldha	NM_010699	lactate dehydrogenase A (Ldha), mRNA [NM_010699]
A_51_P188782	2.97744	1.19625e-05	Ube2s	NM_133777	ubiquitin-conjugating enzyme E2S (Ube2s), mRNA [NM_133777]
A_52_P207654	2.97733	0.000200153	TC1655445		Q8VEL1_MOUSE (Q8VEL1) Erythroid differentiation regulator 1, partial (19%) [TC1655445]
A_51_P130957	2.97679	1.33272e-06	Gins3	NM_030198	GINS complex subunit 3 (Psf3 homolog) (Gins3), mRNA [NM_030198]
A_51_P289647	2.97658	0.000134365	E330016A19Rik	NM_173386	RIKEN cDNA E330016A19 gene (E330016A19Rik), mRNA [NM_173386]
A_52_P1019844	2.97329	1.81231e-06	AK036140	AK036140	16 days neonate cerebellum cDNA, RIKEN full-length enriched library, clone:9630039A10 product:unclassifiable, full insert sequence. [AK036140]
A_52_P191086	2.97273	0.000852208	Kcnj6	NM_010606	potassium inwardly-rectifying channel, subfamily J, member 6 (Kcnj6), transcript variant Girk2A-1, mRNA [NM_010606]
A_51_P126437	2.97234	8.59041e-06	Enc1	NM_007930	ectodermal-neural cortex 1 (Enc1), mRNA [NM_007930]
A_51_P135340	2.97107	9.29384e-06	Panx1	NM_019482	pannexin 1 (Panx1), mRNA [NM_019482]
A_52_P148222	2.96566	0.000170384	Nrcam	AK122252	mRNA for mKIAA0343 protein. [AK122252]
A_52_P175190	2.96079	0.000667614	Egfr	AK033431	adult male colon cDNA, RIKEN full-length enriched library, clone:9030024J15 product:unclassifiable, full insert sequence [AK033431]
A_51_P100063	2.95741	0.000101078	Lnx1	NM_010727	ligand of numb-protein X 1 (Lnx1), mRNA [NM_010727]
A_52_P163796	2.95067	3.95958e-06	Tubb5	NM_011655	tubulin, beta 5 (Tubb5), mRNA [NM_011655]
A_52_P526852	2.95016	9.98713e-05	Thex1	NM_026067	three prime histone mRNA exonuclease 1 (Thex1), mRNA [NM_026067]
A_52_P795912	2.94743	0.00366382	AK078412	AK078412	12 days embryo male wolffian duct includes surrounding region cDNA, RIKEN full-length enriched library, clone:6720431F06 product:unclassifiable, full insert sequence. [AK078412]
A_51_P472829	2.94531	1.11261e-05	2810003C17Rik	NM_145144	RIKEN cDNA 2810003C17 gene (2810003C17Rik), mRNA [NM_145144]
A_51_P433824	2.94467	1.0531e-06	Tpi1	NM_009415	triosephosphate isomerase 1 (Tpi1), mRNA [NM_009415]
A_52_P634607	2.9431	0.000402713	NAP047296-1
A_51_P131315	2.94263	0.000250978	Serpina9	NM_027997	serine (or cysteine) peptidase inhibitor, clade A (alpha-1 antiproteinase, antitrypsin), member 9 (Serpina9), mRNA [NM_027997]
A_51_P506093	2.94161	0.000258767	Clip3	NM_001081114	CAP-GLY domain containing linker protein 3 (Clip3), mRNA [NM_001081114]
A_52_P1139509	2.94056	9.08005e-05	AK037434	AK037434	16 days neonate thymus cDNA, RIKEN full-length enriched library, clone:A130018N09 product:unclassifiable, full insert sequence. [AK037434]
A_51_P222773	2.93718	0.00143592	Foxa2	NM_010446	forkhead box A2 (Foxa2), mRNA [NM_010446]
A_51_P128229	2.93649	1.07696e-05	Hn1l	AK150226	bone marrow macrophage cDNA, RIKEN full-length enriched library, clone:G530145O09 product:hypothetical protein, full insert sequence. [AK150226]
A_52_P135392	2.9356	8.49052e-06	Uck2	BC004016	uridine-cytidine kinase 2, mRNA (cDNA clone IMAGE:3493906), partial cds [BC004016]
A_51_P234308	2.93073	0.000512852	Rpa2	NM_011284	replication protein A2 (Rpa2), mRNA [NM_011284]
A_51_P126302	2.93068	0.000138832	Rbmx2	NM_173376	RNA binding motif protein, X-linked 2 (Rbmx2), mRNA [NM_173376]
A_51_P143212	2.92839	0.000175608	Smc4	AK048650	16 days embryo head cDNA, RIKEN full-length enriched library, clone:C130093K11 product:SMC4 PROTEIN homolog [Microtus arvalis], full insert sequence. [AK048650]
A_52_P252737	2.92414	6.59017e-08	Rangap1	NM_011241	RAN GTPase activating protein 1 (Rangap1), mRNA [NM_011241]
A_52_P69020	2.9237	6.61357e-05	Slc24a5	NM_175034	solute carrier family 24, member 5 (Slc24a5), mRNA [NM_175034]
A_51_P213045	2.91987	0.00299916	Smoc2	NM_022315	SPARC related modular calcium binding 2 (Smoc2), mRNA [NM_022315]
A_52_P406181	2.91517	0.00147017	AB182283	NM_001081652	cDNA sequence AB182283 (AB182283), mRNA [NM_001081652]
A_51_P188126	2.91202	0.000980762	Gca	NM_145523	grancalcin (Gca), mRNA [NM_145523]
A_51_P122238	2.91191	9.71834e-05	Uchl5	NM_019562	ubiquitin carboxyl-terminal esterase L5 (Uchl5), mRNA [NM_019562]
A_51_P219849	2.91068	0.000342441	Alg13	NM_026247	asparagine-linked glycosylation 13 homolog (S. cerevisiae) (Alg13), mRNA [NM_026247]
A_51_P256706	2.90666	0.000334037	Psmc3ip	NM_008949	proteasome (prosome, macropain) 26S subunit, ATPase 3, interacting protein (Psmc3ip), mRNA [NM_008949]
A_51_P342707	2.89917	0.00014235	Pold2	NM_008894	polymerase (DNA directed), delta 2, regulatory subunit (Pold2), mRNA [NM_008894]
A_51_P503345	2.89354	0.000626847	Irak1bp1	NM_022986	interleukin-1 receptor-associated kinase 1 binding protein 1 (Irak1bp1), mRNA [NM_022986]
A_52_P58024	2.89117	0.00029784	EG627488	XR_002830	PREDICTED: similar to RNA and export factor binding protein 2 (LOC627488), mRNA [XR_002830]
A_52_P78403	2.88955	0.000839287	Traf4	NM_009423	Tnf receptor associated factor 4 (Traf4), mRNA [NM_009423]
A_51_P443693	2.88612	5.05523e-06	Rasl10b	NM_001013386	RAS-like, family 10, member B (Rasl10b), mRNA [NM_001013386]
A_51_P500676	2.88421	0.00070797	Dmbt1	NM_007769	deleted in malignant brain tumors 1 (Dmbt1), mRNA [NM_007769]
A_52_P36190	2.88406	8.47862e-06	Fbxo2	NM_176848	F-box protein 2 (Fbxo2), mRNA [NM_176848]
A_52_P166967	2.88395	1.56154e-05	Spast	AK044900	9.5 days embryo parthenogenote cDNA, RIKEN full-length enriched library, clone:B130010N24 product:spastic paraplegia 4 homolog (human), full insert sequence. [AK044900]
A_51_P281582	2.88264	3.52361e-06	Lrrc42	NM_029985	leucine rich repeat containing 42 (Lrrc42), mRNA [NM_029985]
A_52_P297062	2.882	0.000277066	Lnx1	NM_010727	ligand of numb-protein X 1 (Lnx1), mRNA [NM_010727]
A_51_P338563	2.88007	7.39459e-05	Slc36a1	NM_153139	solute carrier family 36 (proton/amino acid symporter), member 1 (Slc36a1), mRNA [NM_153139]
A_52_P197965	2.87586	0.000210061	Erdr1	AJ539223	mRNA for erythroid differentiation regulator (edr gene). [AJ539223]
A_51_P341108	2.8728	0.000591628	Spint1	NM_016907	serine protease inhibitor, Kunitz type 1 (Spint1), mRNA [NM_016907]
A_52_P289231	2.87158	0.00113807	S57425	S57425	Mus sp. Fas antigen (lpr) mRNA, partial cds; and transposon ETn, complete sequence. [S57425]
A_51_P234303	2.86456	0.00144719	Rpa2	D00812	mRNA for 30-kDa subunit of replication protein A, complete cds. [D00812]
A_52_P424462	2.8635	0.000837828	Ero1lb	NM_026184	ERO1-like beta (S. cerevisiae) (Ero1lb), mRNA [NM_026184]
A_52_P52946	2.86271	0.000100914	4922501L14Rik	AK076632	adult male testis cDNA, RIKEN full-length enriched library, clone:4922501L14 product:hypothetical Serine-rich region containing protein, full insert sequence [AK076632]
A_51_P356762	2.8611	1.44159e-05	Mcm4	NM_008565	minichromosome maintenance deficient 4 homolog (S. cerevisiae) (Mcm4), mRNA [NM_008565]
A_51_P510156	2.86105	3.76041e-05	Lcn2	NM_008491	lipocalin 2 (Lcn2), mRNA [NM_008491]
A_51_P135939	2.86097	0.00121548	2610206B13Rik	NM_026047	RIKEN cDNA 2610206B13 gene (2610206B13Rik), mRNA [NM_026047]
A_52_P275233	2.86004	0.0203386	Nup205	XM_133073	PREDICTED: nucleoporin 205, transcript variant 1 (Nup205), mRNA [XM_133073]
A_51_P372456	2.85793	1.33162e-05	2810046M22Rik	NM_001081441	RIKEN cDNA 2810046M22 gene (2810046M22Rik), mRNA [NM_001081441]
A_52_P472686	2.85721	8.37914e-05	Myef2	NM_010852	myelin basic protein expression factor 2, repressor (Myef2), mRNA [NM_010852]
A_51_P296517	2.85673	1.12361e-05	Rbm35b	AK168488	17 days pregnant adult female amnion cDNA, RIKEN full-length enriched library, clone:I920028B02 product:Hypothetical RNA-binding domain (Fragment), full insert sequence. [AK168488]
A_52_P244193	2.85571	7.47092e-06	Cd24a	NM_009846	CD24a antigen (Cd24a), mRNA [NM_009846]
A_52_P71261	2.85513	9.44895e-05	TC1615264
A_52_P567167	2.85384	1.33466e-05	Nptxr	NM_030689	neuronal pentraxin receptor (Nptxr), mRNA [NM_030689]
A_51_P317376	2.85245	0.025923	Synpo	AK141564	adult male hippocampus cDNA, RIKEN full-length enriched library, clone:C630029A17 product:synaptopodin, full insert sequence. [AK141564]
A_51_P421140	2.85001	0.000606052	Tubb6	NM_026473	tubulin, beta 6 (Tubb6), mRNA [NM_026473]
A_52_P487686	2.84972	0.0115471	BC117090	NM_001001332	cDNA sequence BC1179090 (BC117090), mRNA [NM_001001332]
A_51_P259571	2.84794	1.62641e-05	Angptl6	NM_145154	angiopoietin-like 6 (Angptl6), mRNA [NM_145154]
A_51_P177371	2.84761	0.00120619	Prnd	NM_023043	prion protein dublet (Prnd), mRNA [NM_023043]
A_52_P292853	2.84651	0.0256246	AB112350	NM_178728	cDNA sequence AB112350 (AB112350), mRNA [NM_178728]
A_52_P225772	2.84613	0.00947393	6330549D23Rik	AK088233	2 days neonate thymus thymic cells cDNA, RIKEN full-length enriched library, clone:E430007L18 product:hypothetical protein, full insert sequence [AK088233]
A_52_P60353	2.84486	0.00133556	AK220484	NM_001083628	cDNA sequence AK220484 (AK220484), mRNA [NM_001083628]
A_51_P405565	2.84391	1.16837e-05	Msh6	NM_010830	mutS homolog 6 (E. coli) (Msh6), mRNA [NM_010830]
A_51_P490215	2.84114	1.3578e-05	Nudt11	NM_021431	nudix (nucleoside diphosphate linked moiety X)-type motif 11 (Nudt11), mRNA [NM_021431]
A_52_P201311	2.839	2.04635e-05	Tmpo	NM_001080129	thymopoietin (Tmpo), transcript variant 3, mRNA [NM_001080129]
A_51_P219505	2.83869	8.55988e-05	Slc41a2	NM_177388	solute carrier family 41, member 2 (Slc41a2), mRNA [NM_177388]
A_52_P333097	2.83799	0.000412984	Mcoln3	AK033008	12 days embryo male wolffian duct includes surrounding region cDNA, RIKEN full-length enriched library, clone:6720490O21 product:weakly similar to MUCOLIPIDIN [Homo sapiens], full insert sequence [AK033008]
A_51_P398191	2.83622	4.08121e-05	Auts2	NM_177047	autism susceptibility candidate 2 (Auts2), mRNA [NM_177047]
A_52_P417624	2.83611	5.83461e-06	NAP114798-1
A_52_P386558	2.83581	0.00105626	Tanc2	DV064943	NEONATAL_24_B21.x1 FH NEONATAL cDNA clone NEONATAL_24_B21, mRNA sequence [DV064943]
A_52_P191364	2.83356	0.000294081	A430106J12Rik	NM_176841	RIKEN cDNA A430106J12 gene (A430106J12Rik), mRNA [NM_176841]
A_51_P506792	2.83321	0.00046605	Tpd52	NM_009412	tumor protein D52 (Tpd52), transcript variant 5, mRNA [NM_009412]
A_51_P414837	2.83176	0.000225616	Faf1	NM_007983	Fas-associated factor 1 (Faf1), mRNA [NM_007983]
A_52_P18887	2.83033	0.00365621	Sprr2a	NM_011468	small proline-rich protein 2A (Sprr2a), mRNA [NM_011468]
A_51_P150433	2.82916	1.32994e-05	Cd8b1	M17534	Mouse T-cell membrane glycoprotein (Ly-3) mRNA, complete cds. [M17534]
A_52_P642039	2.8277	0.000342767	1110039F03Rik	AK032413	adult male olfactory brain cDNA, RIKEN full-length enriched library, clone:6430540A02 product:unclassifiable, full insert sequence [AK032413]
A_51_P268094	2.82448	0.00582783	Serpine2	NM_009255	serine (or cysteine) peptidase inhibitor, clade E, member 2 (Serpine2), mRNA [NM_009255]
A_51_P381683	2.82272	0.00141301	Aatk	NM_007377	apoptosis-associated tyrosine kinase (Aatk), mRNA [NM_007377]
A_51_P155966	2.82177	0.000131151	Mnd1	NM_029797	meiotic nuclear divisions 1 homolog (S. cerevisiae) (Mnd1), mRNA [NM_029797]
A_51_P259029	2.81911	1.36825e-06	Dusp26	NM_025869	dual specificity phosphatase 26 (putative) (Dusp26), mRNA [NM_025869]
A_52_P344910	2.81721	0.0003396	Ran	NM_009391	RAN, member RAS oncogene family (Ran), mRNA [NM_009391]
A_51_P334199	2.81246	0.000298774	Ephb3	NM_010143	Eph receptor B3 (Ephb3), mRNA [NM_010143]
A_52_P598674	2.81187	0.000560111	Ccdc14	BC031204	coiled-coil domain containing 14, mRNA (cDNA clone MGC:37725 IMAGE:5066612), complete cds. [BC031204]
A_51_P297771	2.81176	0.000461157	Pcgf6	NM_027654	polycomb group ring finger 6 (Pcgf6), mRNA [NM_027654]
A_51_P381208	2.80819	0.00272281	Ngfb	NM_013609	nerve growth factor, beta (Ngfb), mRNA [NM_013609]
A_52_P305061	2.80765	0.00625203	Stk32a	NM_178749	serine/threonine kinase 32A (Stk32a), mRNA [NM_178749]
A_51_P193379	2.80722	0.000112797	Mtmr7	NM_001040699	myotubularin related protein 7 (Mtmr7), mRNA [NM_001040699]
A_52_P269942	2.80564	1.78097e-05	Cpt1c	NM_153679	carnitine palmitoyltransferase 1c (Cpt1c), mRNA [NM_153679]
A_51_P172727	2.80227	4.27794e-05	5730419I09Rik	NM_029081	RIKEN cDNA 5730419I09 gene (5730419I09Rik), mRNA [NM_029081]
A_52_P416756	2.80192	0.000191562	BI555125	BI555125	603236361F1 NCI_CGAP_Mam3 cDNA clone IMAGE:5289326 5', mRNA sequence [BI555125]
A_51_P452533	2.80139	5.01035e-05	D1Ertd471e	BC035277	DNA segment, Chr 1, ERATO Doi 471, expressed, mRNA (cDNA clone IMAGE:5064213), partial cds [BC035277]
A_51_P253904	2.7961	0.000170299	Nme1	NM_008704	expressed in non-metastatic cells 1, protein (Nme1), mRNA [NM_008704]
A_51_P368210	2.79551	0.000395404	Phyhip	NM_145981	phytanoyl-CoA hydroxylase interacting protein (Phyhip), mRNA [NM_145981]
A_52_P301374	2.78997	0.000312864	Aaas	NM_153416	achalasia, adrenocortical insufficiency, alacrimia (Aaas), mRNA [NM_153416]
A_52_P412321	2.78916	4.22944e-06	Pcgf6	NM_027654	polycomb group ring finger 6 (Pcgf6), mRNA [NM_027654]
A_51_P421303	2.78551	0.000106171	Drd1ip	NM_026769	dopamine receptor D1 interacting protein (Drd1ip), mRNA [NM_026769]
A_52_P443435	2.78537	0.000279412	B930095G15Rik	AK048595	16 days embryo head cDNA, RIKEN full-length enriched library, clone:C130083F08 product:unclassifiable, full insert sequence [AK048595]
A_52_P482897	2.78531	0.000391227	Areg	NM_009704	amphiregulin (Areg), mRNA [NM_009704]
A_52_P292882	2.78197	0.000246628	Dap3	AK032275	adult male olfactory brain cDNA, RIKEN full-length enriched library, clone:6430514F02 product:death associated protein 3, full insert sequence. [AK032275]
A_52_P266320	2.78078	0.00011159	B230333C21Rik	NM_001081956	RIKEN cDNA B230333C21 gene (B230333C21Rik), mRNA [NM_001081956]
A_51_P480427	2.7805	0.00840551	Olfr430	NM_146718	olfactory receptor 430 (Olfr430), mRNA [NM_146718]
A_51_P479061	2.78002	4.27724e-05	4930579G24Rik	AK137776	16 days neonate thymus cDNA, RIKEN full-length enriched library, clone:A130004M03 product:survivor of motor neuron protein interacting protein 1, full insert sequence. [AK137776]
A_51_P446179	2.77982	0.00133119	Tmprss4	NM_145403	transmembrane protease, serine 4 (Tmprss4), mRNA [NM_145403]
A_52_P344160	2.77982	1.31731e-05	6330503K22Rik	NM_182995	RIKEN cDNA 6330503K22 gene (6330503K22Rik), mRNA [NM_182995]
A_52_P437696	2.77766	0.00249259	Grip1	AK220553	mRNA for mKIAA4223 protein. [AK220553]
A_51_P493016	2.77645	0.00374338	Cmya5	AJ575748	partial mRNA for myospryn protein. [AJ575748]
A_51_P254986	2.77466	5.5422e-05	Serf1	NM_011353	small EDRK-rich factor 1 (Serf1), mRNA [NM_011353]
A_52_P884550	2.7731	0.00237687	TC1658472		Q25015_9VEST (Q25015) Lysin precursor, partial (9%) [TC1658472]
A_52_P381784	2.77056	0.00572385	Whsc1	AK081480	16 days embryo head cDNA, RIKEN full-length enriched library, clone:C130020C13 product:unclassifiable, full insert sequence [AK081480]
A_52_P329256	2.75824	7.72162e-05	Fxn	NM_008044	frataxin (Fxn), mRNA [NM_008044]
A_52_P379474	2.75768	4.15711e-05	ENSMUST00000043170
A_51_P245796	2.75508	1.41873e-05	Ddit4	NM_029083	DNA-damage-inducible transcript 4 (Ddit4), mRNA [NM_029083]
A_51_P263310	2.75462	0.000187149	Higd1a	NM_019814	HIG1 domain family, member 1A (Higd1a), mRNA [NM_019814]
A_51_P384901	2.75452	0.0315801	Gdf8	NM_010834	growth differentiation factor 8 (Gdf8), mRNA [NM_010834]
A_51_P496074	2.75437	2.73782e-05	Hrbl	NM_178162	HIV-1 Rev binding protein-like (Hrbl), transcript variant 2, mRNA [NM_178162]
A_51_P248387	2.75266	5.6568e-05	Pcyox1l	NM_172832	prenylcysteine oxidase 1 like (Pcyox1l), mRNA [NM_172832]
A_52_P252127	2.74939	0.00355069	Trim37	NM_197987	tripartite motif protein 37 (Trim37), mRNA [NM_197987]
A_52_P158431	2.748	0.000130621	Tshz2	NM_080455	teashirt zinc finger family member 2 (Tshz2), mRNA [NM_080455]
A_51_P496751	2.74755	4.03122e-05	Nol5	NM_018868	nucleolar protein 5 (Nol5), mRNA [NM_018868]
A_51_P486738	2.7469	0.00202661	Xrcc6	NM_010247	X-ray repair complementing defective repair in Chinese hamster cells 6 (Xrcc6), mRNA [NM_010247]
A_51_P470242	2.74677	0.000142031	Rasl2-9	NM_009028	RAS-like, family 2, locus 9 (Rasl2-9), mRNA [NM_009028]
A_51_P395921	2.7457	7.91813e-06	Uchl4	NM_033607	ubiquitin carboxyl-terminal esterase L4 (Uchl4), mRNA [NM_033607]
A_51_P191511	2.74334	0.000840287	Sfmbt1	NM_019460	Scm-like with four mbt domains 1 (Sfmbt1), mRNA [NM_019460]
A_51_P520894	2.74039	0.00073009	Slc4a3	NM_009208	solute carrier family 4 (anion exchanger), member 3 (Slc4a3), mRNA [NM_009208]
A_52_P292965	2.73983	0.000440019	9330159M07Rik	AK034149	adult male diencephalon cDNA, RIKEN full-length enriched library, clone:9330159M07 product:unclassifiable, full insert sequence [AK034149]
A_52_P39237	2.73857	9.73335e-05	Rad21	NM_009009	RAD21 homolog (S. pombe) (Rad21), mRNA [NM_009009]
A_51_P421244	2.73856	6.75348e-05	Prps2	NM_026662	phosphoribosyl pyrophosphate synthetase 2 (Prps2), mRNA [NM_026662]
A_51_P140237	2.73628	0.000379786	Fhl2	NM_010212	four and a half LIM domains 2 (Fhl2), mRNA [NM_010212]
A_52_P566337	2.73512	0.00163807	Bat2d	AK021383	0 day neonate eyeball cDNA, RIKEN full-length enriched library, clone:E130112L15 product:unclassifiable, full insert sequence. [AK021383]
A_51_P227445	2.73418	4.92874e-05	ENSMUST00000050829		RIKEN cDNA 2010007H06 gene [Source:MarkerSymbol;Acc:MGI:1917099] [ENSMUST00000050829]
A_52_P503663	2.73295	5.25509e-05	Gpr120	NM_181748	G protein-coupled receptor 120 (Gpr120), mRNA [NM_181748]
A_51_P402583	2.73123	0.000402431	Gpld1	NM_008156	glycosylphosphatidylinositol specific phospholipase D1 (Gpld1), mRNA [NM_008156]
A_51_P413597	2.7303	0.000449992	Ranbp17	NM_023146	RAN binding protein 17 (Ranbp17), mRNA [NM_023146]
A_51_P298933	2.72935	0.00199773	Anks6	AK032990	12 days embryo male wolffian duct includes surrounding region cDNA, RIKEN full-length enriched library, clone:6720486H14 product:unclassifiable, full insert sequence. [AK032990]
A_52_P127358	2.7293	0.00204258	Etv6	NM_007961	ets variant gene 6 (TEL oncogene) (Etv6), mRNA [NM_007961]
A_52_P674067	2.72625	0.00266652	D11Bwg0517e	NM_001024931	DNA segment, Chr 11, Brigham & Women's Genetics 0517 expressed (D11Bwg0517e), transcript variant 3, mRNA [NM_001024931]
A_52_P251623	2.72591	0.0147447	BC057022	NM_001004180	cDNA sequence BC057022 (BC057022), mRNA [NM_001004180]
A_51_P286665	2.7247	3.73631e-06	Rbl1	NM_011249	retinoblastoma-like 1 (p107) (Rbl1), mRNA [NM_011249]
A_52_P10732	2.72404	0.00149718	Mtap6	NM_001048167	microtubule-associated protein 6 (Mtap6), transcript variant 2, mRNA [NM_001048167]
A_51_P409349	2.72096	6.07266e-05	Trim29	NM_023655	tripartite motif protein 29 (Trim29), mRNA [NM_023655]
A_51_P458973	2.71849	2.64983e-05	Pygm	NM_011224	muscle glycogen phosphorylase (Pygm), mRNA [NM_011224]
A_51_P414243	2.71758	0.00155684	C85492	NM_153540	expressed sequence C85492 (C85492), mRNA [NM_153540]
A_51_P442788	2.71716	1.89471e-05	Igsf8	NM_080419	immunoglobulin superfamily, member 8 (Igsf8), mRNA [NM_080419]
A_52_P398432	2.71613	0.00166161	Nudt5	NM_016918	nudix (nucleoside diphosphate linked moiety X)-type motif 5 (Nudt5), mRNA [NM_016918]
A_51_P155503	2.71498	0.0155939	Klk1b8	NM_008457	kallikrein 1-related peptidase b8 (Klk1b8), mRNA [NM_008457]
A_52_P331227	2.71397	9.55009e-05	TC1633516		Q6IE84_MOUSE (Q6IE84) Jade1S protein, partial (11%) [TC1633516]
A_51_P428781	2.71326	0.000300788	Pbx4	NM_001024954	pre-B-cell leukemia transcription factor 4 (Pbx4), mRNA [NM_001024954]
A_52_P601757	2.7115	4.41362e-06	Dsg2	BC034056	desmoglein 2, mRNA (cDNA clone IMAGE:4036406), partial cds [BC034056]
A_52_P217492	2.70889	0.00423659	5031425E22Rik	AK017143	11 days pregnant adult female ovary and uterus cDNA, RIKEN full-length enriched library, clone:5031425E22 product:unclassifiable, full insert sequence [AK017143]
A_51_P489138	2.70377	0.000247477	Spnb1	NM_013675	spectrin beta 1 (Spnb1), mRNA [NM_013675]
A_51_P267194	2.7036	0.000456382	Faim	NM_011810	Fas apoptotic inhibitory molecule (Faim), mRNA [NM_011810]
A_51_P189777	2.70291	7.41117e-05	Ccrn4l	NM_009834	CCR4 carbon catabolite repression 4-like (S. cerevisiae) (Ccrn4l), mRNA [NM_009834]
A_51_P154684	2.69544	0.000691999	Thoc4	NM_011568	THO complex 4 (Thoc4), mRNA [NM_011568]
A_51_P487941	2.69509	0.00888432	Dhrs13	NM_183286	dehydrogenase/reductase (SDR family) member 13 (Dhrs13), mRNA [NM_183286]
A_51_P401792	2.69466	0.000834897	Ttn	NM_011652	titin (Ttn), transcript variant N2-A, mRNA [NM_011652]
A_51_P283708	2.69351	2.46976e-06	Msh2	NM_008628	mutS homolog 2 (E. coli) (Msh2), mRNA [NM_008628]
A_51_P145360	2.69315	0.0158798	Sdk1	NM_177879	sidekick homolog 1 (chicken) (Sdk1), mRNA [NM_177879]
A_51_P291460	2.69299	0.000140272	EG624367	AK033118	15 days embryo male testis cDNA, RIKEN full-length enriched library, clone:8030438D22 product:GLYCERALDEHYDE-3-PHOSPHATE DEHYDROGENASE GAPDH (FRAGMENT) homolog [Sus scrofa], full insert sequence [AK033118]
A_51_P396811	2.69202	6.47391e-05	2900009I07Rik	NM_026520	RIKEN cDNA 2900009I07 gene (2900009I07Rik), mRNA [NM_026520]
A_51_P440978	2.6918	1.68963e-05	AK047822	AK047822	16 days embryo head cDNA, RIKEN full-length enriched library, clone:C130002A13 product:unclassifiable, full insert sequence. [AK047822]
A_51_P215887	2.69154	0.00104496	Aldh18a1	NM_019698	aldehyde dehydrogenase 18 family, member A1 (Aldh18a1), transcript variant 1, mRNA [NM_019698]
A_51_P464822	2.68795	0.00019788	Hist1h1e	NM_015787	histone cluster 1, H1e (Hist1h1e), mRNA [NM_015787]
A_51_P485946	2.68783	0.000327088	Fdft1	NM_010191	farnesyl diphosphate farnesyl transferase 1 (Fdft1), mRNA [NM_010191]
A_52_P47121	2.68711	0.000974847	TC1717239		XM_362277 predicted protein {Magnaporthe grisea 70-15} (exp=0; wgp=1; cg=0), partial (11%) [TC1717239]
A_51_P371750	2.68634	7.50115e-05	Marco	NM_010766	macrophage receptor with collagenous structure (Marco), mRNA [NM_010766]
A_52_P537050	2.68631	0.000157692	Uchl3	NM_016723	ubiquitin carboxyl-terminal esterase L3 (ubiquitin thiolesterase) (Uchl3), mRNA [NM_016723]
A_52_P78417	2.68453	6.21561e-05	Cpe	NM_013494	carboxypeptidase E (Cpe), mRNA [NM_013494]
A_51_P300717	2.68422	0.000164909	Stxbp1	NM_009295	syntaxin binding protein 1 (Stxbp1), mRNA [NM_009295]
A_52_P349694	2.6802	0.000254595	Copg	NM_201244	coatomer protein complex, subunit gamma (Copg), transcript variant 2, mRNA [NM_201244]
A_51_P144090	2.67914	0.000103201	Slc16a3	NM_030696	solute carrier family 16 (monocarboxylic acid transporters), member 3 (Slc16a3), mRNA [NM_030696]
A_51_P147987	2.67799	8.24559e-05	Itlna	NM_010584	intelectin a (Itlna), mRNA [NM_010584]
A_52_P337236	2.67656	6.75479e-06	Refbp2	NM_019484	RNA and export factor binding protein 2 (Refbp2), mRNA [NM_019484]
A_52_P256817	2.67614	0.00035255	Zik1	NM_009577	zinc finger protein interacting with K protein 1 (Zik1), mRNA [NM_009577]
A_51_P483617	2.6748	0.00191045	0610040J01Rik	NM_029554	RIKEN cDNA 0610040J01 gene (0610040J01Rik), mRNA [NM_029554]
A_51_P106979	2.67371	0.02186	Slc35f2	NM_028060	solute carrier family 35, member F2 (Slc35f2), mRNA [NM_028060]
A_51_P393223	2.67339	3.85577e-06	Ankrd23	BC023221	ankyrin repeat domain 23, mRNA (cDNA clone IMAGE:5355604). [BC023221]
A_52_P396774	2.6729	0.000114652	2700094K13Rik	NM_001037279	RIKEN cDNA 2700094K13 gene (2700094K13Rik), transcript variant 2, mRNA [NM_001037279]
A_52_P789489	2.67222	0.00099544	AK084266	AK084266	12 days embryo eyeball cDNA, RIKEN full-length enriched library, clone:D230016B01 product:inferred: ETn insert, full insert sequence [AK084266]
A_52_P716675	2.67121	4.57846e-06	A_52_P716675
A_51_P385054	2.67064	0.000134381	Pak1	NM_011035	p21 (CDKN1A)-activated kinase 1 (Pak1), mRNA [NM_011035]
A_51_P348652	2.66648	1.03506e-05	Spast	NM_016962	spastin (Spast), mRNA [NM_016962]
A_51_P317433	2.66618	0.000274488	Mesp2	NM_008589	mesoderm posterior 2 (Mesp2), mRNA [NM_008589]
A_52_P61567	2.6651	0.000236567	Rhox4e	NM_201236	reproductive homeobox 4E (Rhox4e), mRNA [NM_201236]
A_51_P434017	2.66471	0.000859375	Spon2	NM_133903	spondin 2, extracellular matrix protein (Spon2), mRNA [NM_133903]
A_52_P669964	2.66336	2.76806e-05	Cchcr1	NM_146248	coiled-coil alpha-helical rod protein 1 (Cchcr1), mRNA [NM_146248]
A_52_P328304	2.66131	8.29039e-06	Plekhg3	NM_153804	pleckstrin homology domain containing, family G (with RhoGef domain) member 3 (Plekhg3), mRNA [NM_153804]
A_52_P434306	2.66122	0.00211189	Col22a1	XM_193814	PREDICTED: collagen, type XXII, alpha 1, transcript variant 1 (Col22a1), mRNA [XM_193814]
A_51_P174773	2.66095	5.27785e-05	2900010M23Rik	NM_026063	RIKEN cDNA 2900010M23 gene (2900010M23Rik), mRNA [NM_026063]
A_51_P299475	2.66057	0.0227081	Olfr63	NM_146937	olfactory receptor 63 (Olfr63), mRNA [NM_146937]
A_51_P165185	2.66056	0.000162344	Cldn7	NM_016887	claudin 7 (Cldn7), mRNA [NM_016887]
A_52_P184398	2.66041	1.08012e-05	Nxt1	NM_019761	NTF2-related export protein 1 (Nxt1), mRNA [NM_019761]
A_51_P154753	2.66019	0.000360848	Klc3	NM_146182	kinesin light chain 3 (Klc3), mRNA [NM_146182]
A_52_P188172	2.65787	0.000358247	Synj2	NM_011523	synaptojanin 2 (Synj2), mRNA [NM_011523]
A_51_P247175	2.65762	0.00519164	Ints10	AK034498	adult male diencephalon cDNA, RIKEN full-length enriched library, clone:9330200H18 product:RIKEN cDNA 4921521J11 gene, full insert sequence. [AK034498]
A_51_P407606	2.65518	0.000270124	Tmem48	NM_028355	transmembrane protein 48 (Tmem48), mRNA [NM_028355]
A_52_P641762	2.65456	0.000616307	4732471D19Rik	NM_176987	RIKEN cDNA 4732471D19 gene (4732471D19Rik), mRNA [NM_176987]
A_52_P140881	2.65346	9.18782e-06	C78409	BC089587	expressed sequence C78409, mRNA (cDNA clone MGC:107595 IMAGE:6757541), complete cds. [BC089587]
A_51_P328539	2.65261	2.30596e-06	Eno3	NM_007933	enolase 3, beta muscle (Eno3), mRNA [NM_007933]
A_51_P510441	2.6513	0.00059859	Suv39h1	NM_011514	suppressor of variegation 3-9 homolog 1 (Drosophila) (Suv39h1), mRNA [NM_011514]
A_52_P281702	2.65113	0.00423663	Igfbp5	NM_010518	insulin-like growth factor binding protein 5 (Igfbp5), mRNA [NM_010518]
A_52_P443676	2.65028	0.0236042	9330119M13Rik	AK077865	13 days embryo forelimb cDNA, RIKEN full-length enriched library, clone:5930429L20 product:unclassifiable, full insert sequence. [AK077865]
A_52_P151853	2.65026	2.20544e-06	Tpd52	NM_009412	tumor protein D52 (Tpd52), transcript variant 5, mRNA [NM_009412]
A_52_P469345	2.64967	0.00017077	Espn	NM_207687	espin (Espn), transcript variant 1, mRNA [NM_207687]
A_51_P291501	2.64961	2.81231e-05	Ccnu	NM_001081062	cyclin U (Ccnu), mRNA [NM_001081062]
A_51_P277941	2.64367	2.4333e-05	Cad	NM_023525	carbamoyl-phosphate synthetase 2, aspartate transcarbamylase, and dihydroorotase (Cad), mRNA [NM_023525]
A_52_P324448	2.64279	0.000394766	NP063432		GB|V00754.1|CAA24131.1 reading frame histone H3 [NP063432]
A_52_P1077075	2.64162	5.49851e-06	TC1661731
A_51_P320105	2.64066	4.4655e-06	Smyd2	NM_026796	SET and MYND domain containing 2 (Smyd2), mRNA [NM_026796]
A_51_P444264	2.64052	5.78712e-05	Rtn1	NM_153457	reticulon 1 (Rtn1), transcript variant 1, mRNA [NM_153457]
A_52_P221630	2.63418	2.1522e-05	BI408134	BI408134	602918979F1 NCI_CGAP_Lu33 cDNA clone IMAGE:5055955 5', mRNA sequence [BI408134]
A_52_P447534	2.63302	1.69237e-05	D530005L17Rik	NM_175275	RIKEN cDNA D530005L17 gene (D530005L17Rik), transcript variant 1, mRNA [NM_175275]
A_52_P330822	2.63243	0.000417514	AK083699	AK083699	9 days embryo whole body cDNA, RIKEN full-length enriched library, clone:D030068E21 product:unclassifiable, full insert sequence [AK083699]
A_51_P362066	2.63081	0.000235522	Chi3l1	NM_007695	chitinase 3-like 1 (Chi3l1), mRNA [NM_007695]
A_52_P353363	2.63051	0.0069305	Lcorl	NM_172153	ligand dependent nuclear receptor corepressor-like (Lcorl), transcript variant 1, mRNA [NM_172153]
A_51_P394802	2.62937	0.000166582	4632417K18Rik	NM_026640	RIKEN cDNA 4632417K18 gene (4632417K18Rik), mRNA [NM_026640]
A_52_P24076	2.62912	7.82417e-05	Mtmr7	NM_001040699	myotubularin related protein 7 (Mtmr7), mRNA [NM_001040699]
A_52_P222981	2.61874	0.0003699	D230012E17Rik	AK033485	adult male colon cDNA, RIKEN full-length enriched library, clone:9030223K07 product:unclassifiable, full insert sequence. [AK033485]
A_52_P665202	2.61826	6.71449e-05	NAP115124-1
A_51_P315904	2.61638	5.04565e-06	Gadd45g	NM_011817	growth arrest and DNA-damage-inducible 45 gamma (Gadd45g), mRNA [NM_011817]
A_51_P257789	2.61519	0.00131372	Hoxb2	AK036636	adult male bone cDNA, RIKEN full-length enriched library, clone:9830144G19 product:unclassifiable, full insert sequence [AK036636]
A_51_P163106	2.61454	0.00119089	Bdh1	NM_175177	3-hydroxybutyrate dehydrogenase, type 1 (Bdh1), mRNA [NM_175177]
A_51_P142346	2.61436	0.000134257	Fancm	NM_178912	Fanconi anemia, complementation group M (Fancm), mRNA [NM_178912]
A_51_P456721	2.61261	0.000532146	Azgp1	NM_013478	alpha-2-glycoprotein 1, zinc (Azgp1), mRNA [NM_013478]
A_51_P475672	2.60507	4.94302e-05	BC051230	BC051230	, clone IMAGE:3472087, mRNA. [BC051230]
A_52_P130814	2.60498	0.00393074	Hcn2	NM_008226	hyperpolarization-activated, cyclic nucleotide-gated K+ 2 (Hcn2), mRNA [NM_008226]
A_51_P184156	2.60448	0.00165683	Cfc1	NM_007685	cripto, FRL-1, cryptic family 1 (Cfc1), mRNA [NM_007685]
A_52_P12806	2.60321	0.000668316	EG277333		predicted gene, EG277333 [Source:MarkerSymbol;Acc:MGI:3644516] [ENSMUST00000050581]
A_52_P559061	2.60025	2.39919e-05	Spast	AK129282	mRNA for mKIAA1083 protein. [AK129282]
A_51_P288390	2.59842	3.51304e-05	Pick1	NM_008837	protein interacting with C kinase 1 (Pick1), transcript variant 1, mRNA [NM_008837]
A_51_P501218	2.5963	0.00132333	3110043O21Rik	NM_001081343	RIKEN cDNA 3110043O21 gene (3110043O21Rik), mRNA [NM_001081343]
A_51_P359122	2.59438	6.42462e-05	2210411K11Rik	NM_029384	RIKEN cDNA 2210411K11 gene (2210411K11Rik), mRNA [NM_029384]
A_51_P363090	2.59412	0.00218681	Ift80	NM_026641	intraflagellar transport 80 homolog (Chlamydomonas) (Ift80), mRNA [NM_026641]
A_52_P155849	2.59364	4.22132e-05	Arl4a	NM_007487	ADP-ribosylation factor-like 4A (Arl4a), transcript variant 1, mRNA [NM_007487]
A_51_P389988	2.59297	9.52414e-06	Slc40a1	NM_016917	solute carrier family 40 (iron-regulated transporter), member 1 (Slc40a1), mRNA [NM_016917]
A_52_P553135	2.59246	0.000122121	D530005L17Rik	NM_175275	RIKEN cDNA D530005L17 gene (D530005L17Rik), transcript variant 1, mRNA [NM_175275]
A_51_P291306	2.59172	3.17402e-05	5730575I04Rik	AK017867	8 days embryo whole body cDNA, RIKEN full-length enriched library, clone:5730575I04 product:unclassifiable, full insert sequence. [AK017867]
A_51_P273639	2.59114	7.65806e-06	Slc7a5	NM_011404	solute carrier family 7 (cationic amino acid transporter, y+ system), member 5 (Slc7a5), mRNA [NM_011404]
A_52_P554267	2.58921	7.04221e-06	Ilf3	NM_010561	interleukin enhancer binding factor 3 (Ilf3), transcript variant 1, mRNA [NM_010561]
A_51_P289423	2.58757	0.000152324	NAP057047-1
A_51_P101137	2.58741	7.64195e-05	Samd14	NM_146025	sterile alpha motif domain containing 14 (Samd14), transcript variant 1, mRNA [NM_146025]
A_51_P275072	2.58612	0.000690814	1110012N22Rik	AK003645	18-day embryo whole body cDNA, RIKEN full-length enriched library, clone:1110012N22 product:hypothetical protein, full insert sequence. [AK003645]
A_52_P646762	2.58469	2.17773e-05	Smoc2	NM_022315	SPARC related modular calcium binding 2 (Smoc2), mRNA [NM_022315]
A_51_P179492	2.58415	9.40575e-05	6720467C03Rik	NM_026558	RIKEN cDNA 6720467C03 gene (6720467C03Rik), mRNA [NM_026558]
A_52_P92404	2.58287	0.000112353	ENSMUST00000056717		PREDICTED: similar to Glyceraldehyde-3-phosphate dehydrogenase (GAPDH) (LOC667170), mRNA [XR_001987]
A_51_P502184	2.58071	0.00268915	Smarcc1	NM_009211	SWI/SNF related, matrix associated, actin dependent regulator of chromatin, subfamily c, member 1 (Smarcc1), mRNA [NM_009211]
A_52_P368262	2.57649	0.000512619	Bcl7c	AK049064	0 day neonate cerebellum cDNA, RIKEN full-length enriched library, clone:C230096E12 product:B-cell CLL [AK049064]
A_51_P419007	2.57544	0.000107586	Hspb3	NM_019960	heat shock protein 3 (Hspb3), mRNA [NM_019960]
A_52_P623775	2.57537	0.0012355	Exod1	NM_027698	exonuclease domain containing 1 (Exod1), mRNA [NM_027698]
A_51_P124008	2.57494	0.000144652	2310022K01Rik	AK009476	adult male tongue cDNA, RIKEN full-length enriched library, clone:2310022K01 product:hypothetical Leucine-rich region containing protein, full insert sequence. [AK009476]
A_52_P920158	2.57435	5.6412e-05	Rbm24	NM_001081425	RNA binding motif protein 24 (Rbm24), mRNA [NM_001081425]
A_52_P322962	2.57388	1.13291e-05	NAP018810-001
A_51_P341571	2.57134	0.000291911	Klhdc2	NM_027117	kelch domain containing 2 (Klhdc2), mRNA [NM_027117]
A_51_P457244	2.56972	1.62519e-05	Xlr4b	NM_021365	X-linked lymphocyte-regulated 4B (Xlr4b), mRNA [NM_021365]
A_52_P301486	2.56901	0.00366702	B930068K11Rik	AK081758	16 days embryo head cDNA, RIKEN full-length enriched library, clone:C130074H15 product:unclassifiable, full insert sequence. [AK081758]
A_52_P436464	2.5675	0.000139661	Cnot6l	NM_144910	CCR4-NOT transcription complex, subunit 6-like (Cnot6l), transcript variant 1, mRNA [NM_144910]
A_51_P257371	2.56454	0.000104611	Itgb3bp	NM_026348	integrin beta 3 binding protein (beta3-endonexin) (Itgb3bp), mRNA [NM_026348]
A_52_P86704	2.56444	0.000297858	Arl4a	NM_007487	ADP-ribosylation factor-like 4A (Arl4a), transcript variant 1, mRNA [NM_007487]
A_51_P465043	2.56419	0.000929471	Pole4	NM_025882	polymerase (DNA-directed), epsilon 4 (p12 subunit) (Pole4), mRNA [NM_025882]
A_51_P116137	2.56375	0.000725658	Lrig1	NM_008377	leucine-rich repeats and immunoglobulin-like domains 1 (Lrig1), mRNA [NM_008377]
A_51_P114472	2.56348	3.20647e-05	Fbxo2	NM_176848	F-box protein 2 (Fbxo2), mRNA [NM_176848]
A_51_P160344	2.56153	1.00945e-05	Prr6	AK014046	13 days embryo head cDNA, RIKEN full-length enriched library, clone:3110013H01 product:hypothetical protein, full insert sequence. [AK014046]
A_52_P62444	2.56079	0.00102582	Syn2	AK029181	0 day neonate head cDNA, RIKEN full-length enriched library, clone:4831410C22 product:synapsin II, full insert sequence. [AK029181]
A_51_P457989	2.56056	0.000144303	Rragd	NM_027491	Ras-related GTP binding D (Rragd), mRNA [NM_027491]
A_51_P460954	2.55917	0.000799165	Ccl6	NM_009139	chemokine (C-C motif) ligand 6 (Ccl6), mRNA [NM_009139]
A_51_P413419	2.55845	0.00050701	Nxt1	NM_019761	NTF2-related export protein 1 (Nxt1), mRNA [NM_019761]
A_51_P487668	2.55699	0.00270637	H2afy3	NR_003523	H2A histone family, member Y3 (H2afy3) on chromosome 15 [NR_003523]
A_52_P519783	2.55537	5.29975e-05	Ltk	NM_203345	leukocyte tyrosine kinase (Ltk), transcript variant 4, mRNA [NM_203345]
A_52_P684798	2.54838	9.61052e-05	Alms1	NM_145223	Alstrom syndrome 1 homolog (human) (Alms1), mRNA [NM_145223]
A_52_P571607	2.54733	0.00021476	Myo1a	NM_001081219	myosin IA (Myo1a), mRNA [NM_001081219]
A_51_P304125	2.54704	0.00152515	Slc29a2	NM_007854	solute carrier family 29 (nucleoside transporters), member 2 (Slc29a2), mRNA [NM_007854]
A_52_P248764	2.54661	0.000124463	Cerk	NM_145475	ceramide kinase (Cerk), mRNA [NM_145475]
A_51_P291339	2.5427	0.000353098	Ssrp1	NM_182990	structure specific recognition protein 1 (Ssrp1), mRNA [NM_182990]
A_51_P392429	2.54224	8.46649e-05	Mrgpre	NM_175534	MAS-related GPR, member E (Mrgpre), mRNA [NM_175534]
A_51_P379660	2.54146	1.7596e-05	Mllt11	NM_019914	myeloid/lymphoid or mixed-lineage leukemia (trithorax homolog, Drosophila); translocated to, 11 (Mllt11), mRNA [NM_019914]
A_51_P204492	2.54115	0.00177971	D630040G17Rik	NM_178267	RIKEN cDNA D630040G17 gene (D630040G17Rik), mRNA [NM_178267]
A_52_P56768	2.54105	0.00017209	Ttrap	NM_019551	Traf and Tnf receptor associated protein (Ttrap), mRNA [NM_019551]
A_51_P368743	2.54007	3.39454e-06	C630043F03Rik	AK043880	10 days neonate cortex cDNA, RIKEN full-length enriched library, clone:A830045B18 product:unclassifiable, full insert sequence [AK043880]
A_51_P494875	2.54006	0.00156169	Cacng4	AJ272045	mRNA for calcium channel gamma 4 subunit (CACNG4 gene) [AJ272045]
A_51_P232790	2.53984	0.000298653	Efcab1	AK030381	adult male pituitary gland cDNA, RIKEN full-length enriched library, clone:5330405C09 product:hypothetical EF-hand containing protein, full insert sequence [AK030381]
A_52_P223971	2.53938	0.00184852	TC1657059
A_52_P207001	2.53794	3.2468e-06	Mdga2	AK038962	adult male hypothalamus cDNA, RIKEN full-length enriched library, clone:A230079E18 product:hypothetical protein, full insert sequence. [AK038962]
A_51_P314497	2.53491	0.000455194	Btbd10	NM_133700	BTB (POZ) domain containing 10 (Btbd10), mRNA [NM_133700]
A_52_P460319	2.53459	0.00444675	Lmnb2	NM_010722	lamin B2 (Lmnb2), mRNA [NM_010722]
A_51_P104392	2.53208	0.00288926	Rpp25	NM_133982	ribonuclease P 25 subunit (human) (Rpp25), mRNA [NM_133982]
A_52_P411780	2.53178	0.000913607	Hdac9	NM_024124	histone deacetylase 9 (Hdac9), mRNA [NM_024124]
A_52_P231737	2.52795	0.00192268	Actl6a	NM_019673	actin-like 6A (Actl6a), mRNA [NM_019673]
A_51_P396364	2.52748	0.000199281	Cdk5rap2	NM_145990	CDK5 regulatory subunit associated protein 2 (Cdk5rap2), mRNA [NM_145990]
A_51_P401501	2.52703	1.168e-05	D630002J15Rik	AK021320	0 day neonate kidney cDNA, RIKEN full-length enriched library, clone:D630002J15 product:hypothetical protein, full insert sequence. [AK021320]
A_52_P1075623	2.5246	0.00340667	AK037052	AK037052	adult female vagina cDNA, RIKEN full-length enriched library, clone:9930104J20 product:unclassifiable, full insert sequence. [AK037052]
A_51_P378807	2.52356	0.000975124	Foxk2	NM_001080932	forkhead box K2 (Foxk2), mRNA [NM_001080932]
A_52_P32561	2.52341	0.00422986	A030010E16Rik	AK037212	6 days neonate skin cDNA, RIKEN full-length enriched library, clone:A030010E16 product:unclassifiable, full insert sequence. [AK037212]
A_52_P434038	2.52264	0.000251237	Lsm2	NM_030597	LSM2 homolog, U6 small nuclear RNA associated (S. cerevisiae) (Lsm2), mRNA [NM_030597]
A_51_P298355	2.52208	0.00255461	Dek	NM_025900	DEK oncogene (DNA binding) (Dek), mRNA [NM_025900]
A_52_P586157	2.52192	0.00116551	Cbfb	NM_022309	core binding factor beta (Cbfb), mRNA [NM_022309]
A_52_P98625	2.5208	8.95529e-05	Ankrd57	AK050497	adult pancreas islet cells cDNA, RIKEN full-length enriched library, clone:C820004L04 product:hypothetical Yeast DNA-binding domain containing protein, full insert sequence [AK050497]
A_51_P460643	2.52045	0.00130094	Hoxb3	NM_010458	homeo box B3 (Hoxb3), transcript variant 2, mRNA [NM_010458]
A_51_P400816	2.51884	0.00240704	Rab11fip4	NM_175543	RAB11 family interacting protein 4 (class II) (Rab11fip4), mRNA [NM_175543]
A_51_P381749	2.51772	0.000230643	Slmo2	NM_025531	slowmo homolog 2 (Drosophila) (Slmo2), mRNA [NM_025531]
A_51_P494605	2.51748	0.000270524	AK033900	AK033900	adult male diencephalon cDNA, RIKEN full-length enriched library, clone:9330112I12 product:hypothetical protein, full insert sequence. [AK033900]
A_51_P519369	2.51656	0.00191925	Agtpbp1	NM_023328	ATP/GTP binding protein 1 (Agtpbp1), transcript variant 1, mRNA [NM_023328]
A_51_P301394	2.51504	0.00117564	Gspt2	NM_008179	G1 to S phase transition 2 (Gspt2), mRNA [NM_008179]
A_52_P36065	2.51503	1.37943e-05	Tdrd5	XM_129603	PREDICTED: tudor domain containing 5 (Tdrd5), mRNA [XM_129603]
A_52_P315631	2.51402	3.33097e-06	Uchl4	NM_033607	ubiquitin carboxyl-terminal esterase L4 (Uchl4), mRNA [NM_033607]
A_52_P260659	2.50949	0.0206193	Kcnj10	NM_001039484	potassium inwardly-rectifying channel, subfamily J, member 10 (Kcnj10), mRNA [NM_001039484]
A_52_P116704	2.50913	1.43621e-06	TC1658167		Q6GTH9_MOUSE (Q6GTH9) Neurogenin 2 (0 day neonate eyeball cDNA, RIKEN full-length enriched library, clone:E130304I06 product:neurogenin 2, full insert sequence), partial (5%) [TC1658167]
A_51_P126817	2.50737	1.95579e-06	Th1l	NM_020580	TH1-like homolog (Drosophila) (Th1l), mRNA [NM_020580]
A_51_P170725	2.50706	0.000361429	1300002K09Rik	NM_028788	RIKEN cDNA 1300002K09 gene (1300002K09Rik), mRNA [NM_028788]
A_51_P500135	2.50476	0.00012882	Ndrg4	NM_145602	N-myc downstream regulated gene 4 (Ndrg4), mRNA [NM_145602]
A_52_P140049	2.50395	4.92019e-05	AI987662	NM_178899	expressed sequence AI987662 (AI987662), mRNA [NM_178899]
A_52_P434039	2.50211	0.000909601	Lsm2	NM_030597	LSM2 homolog, U6 small nuclear RNA associated (S. cerevisiae) (Lsm2), mRNA [NM_030597]
A_52_P282729	2.49982	0.0134218	Cdc25a	NM_007658	cell division cycle 25 homolog A (S. pombe) (Cdc25a), mRNA [NM_007658]
A_51_P137947	2.49901	0.000218317	Ttc3	NM_009441	tetratricopeptide repeat domain 3 (Ttc3), mRNA [NM_009441]
A_51_P252947	2.49854	0.00075433	Mapk8ip1	NM_011162	mitogen activated protein kinase 8 interacting protein 1 (Mapk8ip1), mRNA [NM_011162]
A_52_P589119	2.49809	0.000110302	5930416I19Rik	NM_197981	RIKEN cDNA 5930416I19 gene (5930416I19Rik), mRNA [NM_197981]
A_51_P380129	2.49807	5.50174e-05	Dnase2a	AK018651	adult male cecum cDNA, RIKEN full-length enriched library, clone:9130026D18 product:syntrophin associated serine/threonine kinase, full insert sequence. [AK018651]
A_51_P288026	2.49779	0.0019486	6230416J20Rik	NM_173400	RIKEN cDNA 6230416J20 gene (6230416J20Rik), mRNA [NM_173400]
A_51_P282837	2.49644	7.13182e-05	St14	NM_011176	suppression of tumorigenicity 14 (colon carcinoma) (St14), mRNA [NM_011176]
A_52_P633393	2.49616	0.00783503	Cxxc5	NM_133687	CXXC finger 5 (Cxxc5), mRNA [NM_133687]
A_52_P416086	2.49424	2.69269e-05	Wfdc3	NM_027961	WAP four-disulfide core domain 3 (Wfdc3), mRNA [NM_027961]
A_51_P473528	2.49416	0.000278834	Ahcy	L32836	(clone C7/B9) S-adenosyl homocysteine hydrolase (ahcy) mRNA, complete cds. [L32836]
A_51_P264495	2.49338	2.85615e-05	Pgam2	NM_018870	phosphoglycerate mutase 2 (Pgam2), mRNA [NM_018870]
A_52_P94401	2.49219	0.000131521	Rtn4rl1	NM_177708	reticulon 4 receptor-like 1 (Rtn4rl1), mRNA [NM_177708]
A_51_P433091	2.48994	0.0038287	Purb	AK009365	adult male tongue cDNA, RIKEN full-length enriched library, clone:2310015K15 product:hypothetical protein, full insert sequence. [AK009365]
A_51_P159402	2.48946	0.00229773	Gcat	NM_013847	glycine C-acetyltransferase (2-amino-3-ketobutyrate-coenzyme A ligase) (Gcat), mRNA [NM_013847]
A_51_P173858	2.48857	0.000390446	Apba2	NM_007461	amyloid beta (A4) precursor protein-binding, family A, member 2 (Apba2), mRNA [NM_007461]
A_52_P502351	2.48785	0.000605355	D930050A07Rik	AK053100	15 days embryo head cDNA, RIKEN full-length enriched library, clone:D930050A07 product:unclassifiable, full insert sequence [AK053100]
A_51_P401377	2.48638	9.45629e-05	Pus1	NM_019700	pseudouridine synthase 1 (Pus1), transcript variant 2, mRNA [NM_019700]
A_52_P16356	2.48475	0.000852342	AK013505	AK013505	adult male hippocampus cDNA, RIKEN full-length enriched library, clone:2900009I07 product:hypothetical protein, full insert sequence. [AK013505]
A_51_P338611	2.48391	2.0674e-05	Dimt1	NM_025447	DIM1 dimethyladenosine transferase 1-like (S. cerevisiae) (Dimt1), mRNA [NM_025447]
A_52_P389274	2.48309	0.000866391	Sfi1	AK019095	adult male tongue cDNA, RIKEN full-length enriched library, clone:2310047I15 product:hypothetical protein, full insert sequence. [AK019095]
A_52_P600824	2.48254	1.88281e-06	NAP092588-001
A_52_P601295	2.48119	0.000479651	AK012844	AK012844	10, 11 days embryo whole body cDNA, RIKEN full-length enriched library, clone:2810030G10 product:Chimeric clone containing F-box and WD-40 domain protein 7, archipelago and RAN, member RAS oncogene family, full insert sequence. [AK012844]
A_51_P282518	2.48053	0.00373831	ENSMUST00000068999		RIKEN cDNA 2900075B16 gene [Source:MarkerSymbol;Acc:MGI:1925756] [ENSMUST00000068999]
A_52_P101454	2.47942	0.000280191	Cmya5	AJ575748	partial mRNA for myospryn protein. [AJ575748]
A_52_P331762	2.47821	0.00270682	Lmo1	NM_057173	LIM domain only 1 (Lmo1), mRNA [NM_057173]
A_52_P643375	2.47683	9.49609e-06	Dmpk	BC075715	dystrophia myotonica-protein kinase, mRNA (cDNA clone MGC:78115 IMAGE:4989259), complete cds. [BC075715]
A_52_P165622	2.47474	0.00240916	4930503L19Rik	NM_172967	RIKEN cDNA 4930503L19 gene (4930503L19Rik), mRNA [NM_172967]
A_52_P607702	2.4739	0.00146278	AB024689	AB024689	gene, exon 3, partial sequence [AB024689]
A_51_P457331	2.47336	3.94896e-05	Nsbp1	NM_016710	nucleosome binding protein 1 (Nsbp1), mRNA [NM_016710]
A_52_P669485	2.47128	0.0014414	NAP045951-1
A_51_P492026	2.47122	0.000776401	Clcn6	NM_011929	chloride channel 6 (Clcn6), mRNA [NM_011929]
A_52_P400584	2.46856	0.000255736	5730528L13Rik	NM_028137	RIKEN cDNA 5730528L13 gene (5730528L13Rik), mRNA [NM_028137]
A_52_P589391	2.46694	0.00777712	Doc2a	NM_010069	double C2, alpha (Doc2a), mRNA [NM_010069]
A_51_P106488	2.46535	0.00127193	Speg	NM_001085371	SPEG complex locus (Speg), transcript variant 3, mRNA [NM_001085371]
A_52_P508962	2.46511	0.000716627	Kcnab2	NM_010598	potassium voltage-gated channel, shaker-related subfamily, beta member 2 (Kcnab2), mRNA [NM_010598]
A_52_P996429	2.46375	0.0167084	D930043N17Rik	AK086649	15 days embryo head cDNA, RIKEN full-length enriched library, clone:D930043N17 product:unclassifiable, full insert sequence [AK086649]
A_52_P35801	2.4633	0.00176339	Marcksl1	NM_010807	MARCKS-like 1 (Marcksl1), mRNA [NM_010807]
A_52_P541752	2.46305	2.90547e-05	Ddit4l	NM_030143	DNA-damage-inducible transcript 4-like (Ddit4l), mRNA [NM_030143]
A_51_P106059	2.46217	0.00594907	Traf4	NM_009423	Tnf receptor associated factor 4 (Traf4), mRNA [NM_009423]
A_51_P374752	2.462	9.30712e-06	Rbp4	NM_011255	retinol binding protein 4, plasma (Rbp4), mRNA [NM_011255]
A_51_P396163	2.46153	0.00150951	Mdm1	NM_010785	transformed mouse 3T3 cell double minute 1 (Mdm1), transcript variant 1, mRNA [NM_010785]
A_52_P54561	2.46019	0.000942244	Msh3	NM_010829	mutS homolog 3 (E. coli) (Msh3), mRNA [NM_010829]
A_52_P26155	2.45991	0.000150455	Ppm1d	NM_016910	protein phosphatase 1D magnesium-dependent, delta isoform (Ppm1d), mRNA [NM_016910]
A_51_P187954	2.45607	0.00102542	Tmem132d	NM_172885	transmembrane protein 132D (Tmem132d), mRNA [NM_172885]
A_51_P412579	2.45432	8.31344e-05	Tmem182	AK010233	adult male tongue cDNA, RIKEN full-length enriched library, clone:2310079P10 product:unclassifiable, full insert sequence [AK010233]
A_51_P408155	2.45356	5.01558e-05	Ngfrap1	NM_009750	nerve growth factor receptor (TNFRSF16) associated protein 1 (Ngfrap1), mRNA [NM_009750]
A_51_P510485	2.45289	0.000150871	Sfi1	NM_030207	Sfi1 homolog, spindle assembly associated (yeast) (Sfi1), mRNA [NM_030207]
A_52_P481493	2.45275	0.0152115	Fkbp5	NM_010220	FK506 binding protein 5 (Fkbp5), mRNA [NM_010220]
A_52_P476029	2.45056	0.000190292	8430427H17Rik	NM_001001986	RIKEN cDNA 8430427H17 gene (8430427H17Rik), mRNA [NM_001001986]
A_52_P312467	2.45011	0.000144989	Hoxb3	NM_001079869	homeo box B3 (Hoxb3), transcript variant 1, mRNA [NM_001079869]
A_52_P276727	2.45003	0.000142681	Lgr4	NM_172671	leucine-rich repeat-containing G protein-coupled receptor 4 (Lgr4), mRNA [NM_172671]
A_51_P241645	2.44637	0.00238773	BC030440	NM_173732	cDNA sequence BC030440 (BC030440), mRNA [NM_173732]
A_52_P111866	2.44609	0.00360738	Nat13	NM_028108	N-acetyltransferase 13 (Nat13), mRNA [NM_028108]
A_51_P269546	2.44603	0.000403917	Trem2	NM_031254	triggering receptor expressed on myeloid cells 2 (Trem2), mRNA [NM_031254]
A_52_P190339	2.44581	0.000398817	2610039C10Rik	NM_025642	RIKEN cDNA 2610039C10 gene (2610039C10Rik), mRNA [NM_025642]
A_51_P471520	2.44427	0.000462451	Stk25	NM_021537	serine/threonine kinase 25 (yeast) (Stk25), mRNA [NM_021537]
A_52_P459732	2.44336	0.000223627	Rec8L1	NM_020002	REC8-like 1 (yeast) (Rec8L1), mRNA [NM_020002]
A_52_P632567	2.44322	0.00147747	Cbfa2t2	NM_172860	core-binding factor, runt domain, alpha subunit 2, translocated to, 2 (human) (Cbfa2t2), mRNA [NM_172860]
A_51_P200610	2.44221	0.000349927	Zbtb12	NM_198886	zinc finger and BTB domain containing 12 (Zbtb12), mRNA [NM_198886]
A_51_P333949	2.44122	0.00837897	Ints7	NM_178632	integrator complex subunit 7 (Ints7), mRNA [NM_178632]
A_51_P463791	2.4408	0.000128161	2900083I11Rik	BC051947	RIKEN cDNA 2900083I11 gene, mRNA (cDNA clone MGC:62200 IMAGE:5696610), complete cds. [BC051947]
A_52_P536025	2.43696	9.58117e-05	Rasgrf1	BC042449	RAS protein-specific guanine nucleotide-releasing factor 1, mRNA (cDNA clone IMAGE:5367388), complete cds. [BC042449]
A_51_P269216	2.43668	0.000103679	Atf5	NM_030693	activating transcription factor 5 (Atf5), mRNA [NM_030693]
A_52_P16098	2.43642	3.10422e-05	Cad	NM_023525	carbamoyl-phosphate synthetase 2, aspartate transcarbamylase, and dihydroorotase (Cad), mRNA [NM_023525]
A_52_P241599	2.43569	0.000346497	Armc10	NM_026034	armadillo repeat containing 10 (Armc10), mRNA [NM_026034]
A_52_P118706	2.43528	0.000249412	9630013D21Rik	AK080944	4 days neonate male adipose cDNA, RIKEN full-length enriched library, clone:B430215G09 product:unclassifiable, full insert sequence [AK080944]
A_51_P308447	2.43422	0.000375611	Sae1	AK087556	0 day neonate eyeball cDNA, RIKEN full-length enriched library, clone:E130319M10 product:ubiquitin-like 1 (sentrin) activating enzyme E1A, full insert sequence. [AK087556]
A_51_P205907	2.43308	0.00801878	Flnc	NM_001081185	filamin C, gamma (actin binding protein 280) (Flnc), mRNA [NM_001081185]
A_51_P414320	2.43198	0.000493619	A130010J15Rik	NM_181048	RIKEN cDNA A130010J15 gene (A130010J15Rik), mRNA [NM_181048]
A_52_P292528	2.42915	0.00012651	Sfpq	NM_023603	splicing factor proline/glutamine rich (polypyrimidine tract binding protein associated) (Sfpq), mRNA [NM_023603]
A_52_P507745	2.42844	0.00809836	Cadps2	AK042634	7 days neonate cerebellum cDNA, RIKEN full-length enriched library, clone:A730012G10 product:weakly similar to CA2+-DEPENDENT ACTIVATOR PROTEIN [Rattus norvegicus], full insert sequence. [AK042634]
A_51_P233597	2.42659	0.00212477	Retn	NM_022984	resistin (Retn), mRNA [NM_022984]
A_52_P307761	2.42357	0.00050962	Gnaz	NM_010311	guanine nucleotide binding protein, alpha z subunit (Gnaz), mRNA [NM_010311]
A_52_P211418	2.42317	0.00046916	6030408C04Rik	AK129332	mRNA for mKIAA1333 protein [AK129332]
A_51_P107378	2.42187	0.00015283	Thex1	NM_026067	three prime histone mRNA exonuclease 1 (Thex1), mRNA [NM_026067]
A_52_P204493	2.42072	0.00111053	Hnrpab	AK019387	12 days embryo head cDNA, RIKEN full-length enriched library, clone:3010025C11 product:unclassifiable, full insert sequence. [AK019387]
A_51_P126702	2.42046	5.12544e-06	Ddit4l	NM_030143	DNA-damage-inducible transcript 4-like (Ddit4l), mRNA [NM_030143]
A_51_P164347	2.41841	0.00082619	Mgat5	AK015544	adult male testis cDNA, RIKEN full-length enriched library, clone:4930471A21 product:unclassifiable, full insert sequence [AK015544]
A_52_P875110	2.41832	0.0012684	A330105O20Rik	AK020736	adult male spinal cord cDNA, RIKEN full-length enriched library, clone:A330105O20 product:unclassifiable, full insert sequence. [AK020736]
A_52_P483900	2.4178	0.000191611	ENSMUST00000087222		PREDICTED: similar to Glyceraldehyde-3-phosphate dehydrogenase (GAPDH) (LOC668299), mRNA [XM_001000749]
A_52_P357181	2.41328	0.00148894	Lrriq2	NM_028815	leucine-rich repeats and IQ motif containing 2 (Lrriq2), mRNA [NM_028815]
A_51_P100991	2.41285	0.00461121	Gucy2c	NM_145067	guanylate cyclase 2c (Gucy2c), mRNA [NM_145067]
A_51_P179647	2.41252	3.3859e-05	B230333C21Rik	NM_001081956	RIKEN cDNA B230333C21 gene (B230333C21Rik), mRNA [NM_001081956]
A_52_P677364	2.41049	0.00027714	Bzw2	NM_025840	basic leucine zipper and W2 domains 2 (Bzw2), mRNA [NM_025840]
A_52_P299703	2.41003	0.000337831	Hist4h4	NM_175652	histone cluster 4, H4 (Hist4h4), mRNA [NM_175652]
A_52_P473419	2.40675	0.00174607	Epb4.1l4a	NM_013512	erythrocyte protein band 4.1-like 4a (Epb4.1l4a), mRNA [NM_013512]
A_52_P417967	2.40605	0.000108266	Exod1	NM_027698	exonuclease domain containing 1 (Exod1), mRNA [NM_027698]
A_52_P30497	2.40576	0.000171102	Dnmt3a	NM_007872	DNA methyltransferase 3A (Dnmt3a), transcript variant 1, mRNA [NM_007872]
A_51_P152532	2.40221	0.00599868	Rkhd3	XM_620516	PREDICTED: ring finger and KH domain containing 3 (Rkhd3), mRNA [XM_620516]
A_52_P43549	2.40117	0.000968117	Cd38	NM_007646	CD38 antigen (Cd38), mRNA [NM_007646]
A_51_P483690	2.40085	0.000815598	Napb	X61450	M.musculus mRNA for clone E161 [X61450]
A_52_P349467	2.3998	5.64483e-05	Tmlhe	AK051339	12 days embryo spinal ganglion cDNA, RIKEN full-length enriched library, clone:D130036J04 product:EPSILON-TRIMETHYLLYSINE 2-OXOGLUTARATE DIOXYGENASE TMLH (EC 1.14.11.8) homolog [Rattus norvegicus], full insert sequence [AK051339]
A_51_P411345	2.39863	0.0314629	Mogat2	NM_177448	monoacylglycerol O-acyltransferase 2 (Mogat2), mRNA [NM_177448]
A_51_P321531	2.39751	6.50829e-06	Purg	AF479672	Pur-gamma B-form (Purg) mRNA, complete cds; alternatively spliced. [AF479672]
A_52_P731758	2.39399	0.000931144	AK078294	AK078294	adult male olfactory brain cDNA, RIKEN full-length enriched library, clone:6430577J20 product:unclassifiable, full insert sequence. [AK078294]
A_51_P384894	2.39379	0.0036036	BC117090	NM_001001332	cDNA sequence BC1179090 (BC117090), mRNA [NM_001001332]
A_52_P34931	2.39378	0.0103525	Prmt3	AK049836	adult male hippocampus cDNA, RIKEN full-length enriched library, clone:C630002L24 product:hypothetical protein, full insert sequence. [AK049836]
A_52_P645275	2.39322	0.00079318	BC085283	BC085283	cDNA clone IMAGE:30750945, **** WARNING: chimeric clone ****. [BC085283]
A_52_P509710	2.39262	0.000692161	Zwint	NM_025635	ZW10 interactor (Zwint), mRNA [NM_025635]
A_52_P868419	2.39232	0.00019588	AK033632	AK033632	adult male cecum cDNA, RIKEN full-length enriched library, clone:9130204C03 product:unclassifiable, full insert sequence [AK033632]
A_51_P163305	2.38937	1.21616e-05	Nudt5	NM_016918	nudix (nucleoside diphosphate linked moiety X)-type motif 5 (Nudt5), mRNA [NM_016918]
A_52_P243553	2.3889	0.0006718	Phc1	NM_007905	polyhomeotic-like 1 (Drosophila) (Phc1), transcript variant 1, mRNA [NM_007905]
A_52_P557837	2.3856	0.0001031	NAP104272-1
A_51_P438865	2.38277	5.87383e-05	Pmf1	NM_025928	polyamine-modulated factor 1 (Pmf1), mRNA [NM_025928]
A_52_P348250	2.38268	2.37665e-05	Klhl29	BC065168	kelch repeat and BTB (POZ) domain containing 9, mRNA (cDNA clone IMAGE:6405859), partial cds. [BC065168]
A_52_P102248	2.38034	0.00782045	Rkhd3	XM_620516	PREDICTED: ring finger and KH domain containing 3 (Rkhd3), mRNA [XM_620516]
A_51_P351697	2.37948	0.0010012	Mrpl35	NM_025430	mitochondrial ribosomal protein L35 (Mrpl35), mRNA [NM_025430]
A_51_P391495	2.37569	0.000245884	Pola2	NM_008893	polymerase (DNA directed), alpha 2 (Pola2), mRNA [NM_008893]
A_52_P532982	2.37483	3.99808e-05	Gdf15	NM_011819	growth differentiation factor 15 (Gdf15), mRNA [NM_011819]
A_52_P121703	2.37365	0.000674019	AK172237	AK172237	activated spleen cDNA, RIKEN full-length enriched library, clone:F830108H19 product:hypothetical protein, full insert sequence [AK172237]
A_51_P264053	2.37321	1.47255e-05	Pigf	NM_008838	phosphatidylinositol glycan anchor biosynthesis, class F (Pigf), mRNA [NM_008838]
A_52_P201245	2.37285	0.000126426	Sdsl	NM_133902	serine dehydratase-like (Sdsl), mRNA [NM_133902]
A_52_P120719	2.37207	0.00291179	Rab27b	NM_030554	RAB27b, member RAS oncogene family (Rab27b), transcript variant 1, mRNA [NM_030554]
A_51_P389531	2.36831	1.33447e-05	Prmt1	NM_019830	protein arginine N-methyltransferase 1 (Prmt1), mRNA [NM_019830]
A_52_P110170	2.36747	0.00259234	1110014K08Rik	NM_176902	RIKEN cDNA 1110014K08 gene (1110014K08Rik), mRNA [NM_176902]
A_51_P306658	2.3667	8.53951e-06	Lsm8	NM_133939	LSM8 homolog, U6 small nuclear RNA associated (S. cerevisiae) (Lsm8), mRNA [NM_133939]
A_51_P336114	2.36512	0.000248745	Wdr62	BC054747	WD repeat domain 62, mRNA (cDNA clone MGC:65624 IMAGE:6405269), complete cds. [BC054747]
A_51_P410581	2.36407	0.000956225	Hdgfrp3	NM_013886	hepatoma-derived growth factor, related protein 3 (Hdgfrp3), mRNA [NM_013886]
A_51_P286106	2.36406	0.000997083	5033430I15Rik	AK017206	11 days pregnant adult female ovary and uterus cDNA, RIKEN full-length enriched library, clone:5033430I15 product:hypothetical protein, full insert sequence. [AK017206]
A_51_P273449	2.36203	0.000365251	Gnaz	AK133483	11 days pregnant adult female ovary and uterus cDNA, RIKEN full-length enriched library, clone:5031410G14 product:guanine nucleotide binding protein, alpha z subunit, full insert sequence [AK133483]
A_51_P487832	2.36146	0.00126577	Rbm24	NM_001081425	RNA binding motif protein 24 (Rbm24), mRNA [NM_001081425]
A_51_P364146	2.36049	0.000706009	Ldha	NM_010699	lactate dehydrogenase A (Ldha), mRNA [NM_010699]
A_52_P339966	2.35928	0.000580427	Hnrpa3	NM_146130	heterogeneous nuclear ribonucleoprotein A3 (Hnrpa3), transcript variant b, mRNA [NM_146130]
A_51_P309874	2.35744	0.00277141	BB531021	BB531021	BB531021 RIKEN full-length enriched, 0 day neonate lung cDNA clone E030012P20 3'. [BB531021]
A_51_P223665	2.35531	1.38352e-06	Erh	U66870	enhancer of rudimentary homolog mRNA, complete cds. [U66870]
A_51_P225832	2.35481	9.24372e-05	2700097O09Rik	NM_028314	RIKEN cDNA 2700097O09 gene (2700097O09Rik), mRNA [NM_028314]
A_51_P346272	2.35453	2.62143e-05	Snx26	NM_178252	sorting nexin 26 (Snx26), mRNA [NM_178252]
A_52_P83704	2.35439	1.40886e-07	Myb	AK036518	adult male bone cDNA, RIKEN full-length enriched library, clone:9830125P17 product:myeloblastosis oncogene, full insert sequence. [AK036518]
A_51_P187902	2.35429	5.46962e-06	Nol5a	BC021355	nucleolar protein 5A, mRNA (cDNA clone MGC:29307 IMAGE:5006404), complete cds. [BC021355]
A_52_P343627	2.35422	0.000444926	Rbp7	NM_022020	retinol binding protein 7, cellular (Rbp7), mRNA [NM_022020]
A_51_P500541	2.35372	0.000184771	2810417J12Rik	NM_029798	RIKEN cDNA 2810417J12 gene (2810417J12Rik), mRNA [NM_029798]
A_51_P237893	2.35348	0.00265925	Itgb3	NM_016780	integrin beta 3 (Itgb3), mRNA [NM_016780]
A_52_P594036	2.35259	2.32745e-06	LOC219106	XR_003733	PREDICTED: similar to nucleolar protein 5A (LOC219106), mRNA [XR_003733]
A_51_P392894	2.35251	0.000120588	Ildr1	NM_134109	immunoglobulin-like domain containing receptor 1 (Ildr1), mRNA [NM_134109]
A_52_P57557	2.3508	0.000476636	NAP026921-1
A_51_P282268	2.3489	3.02645e-05	Snapc1	NM_178392	small nuclear RNA activating complex, polypeptide 1 (Snapc1), mRNA [NM_178392]
A_51_P333159	2.34865	6.05322e-05	Rpa1	NM_026653	replication protein A1 (Rpa1), mRNA [NM_026653]
A_52_P365434	2.34551	8.65022e-05	D5Ertd579e	BC051182	DNA segment, Chr 5, ERATO Doi 579, expressed, mRNA (cDNA clone IMAGE:6397667), complete cds. [BC051182]
A_52_P54261	2.345	0.000394725	Tmem56	NM_178936	transmembrane protein 56 (Tmem56), mRNA [NM_178936]
A_51_P179498	2.34384	0.000605543	6720467C03Rik	NM_026558	RIKEN cDNA 6720467C03 gene (6720467C03Rik), mRNA [NM_026558]
A_52_P453417	2.34261	0.000977283	Alg13	NM_026247	asparagine-linked glycosylation 13 homolog (S. cerevisiae) (Alg13), mRNA [NM_026247]
A_51_P381657	2.34246	0.000169049	Usp1	NM_146144	ubiquitin specific peptdiase 1 (Usp1), mRNA [NM_146144]
A_51_P477676	2.34113	0.000182292	Mcph1	NM_173189	microcephaly, primary autosomal recessive 1 (Mcph1), mRNA [NM_173189]
A_51_P476900	2.33918	0.000115489	Prdm15	XM_622716	PREDICTED: PR domain containing 15 (Prdm15), mRNA [XM_622716]
A_52_P330540	2.33649	5.60967e-05	2610039C10Rik	NM_025642	RIKEN cDNA 2610039C10 gene (2610039C10Rik), mRNA [NM_025642]
A_51_P142465	2.33333	0.00485227	Ranbp1	NM_011239	RAN binding protein 1 (Ranbp1), mRNA [NM_011239]
A_52_P61549	2.33285	7.05397e-06	NAP062176-1
A_51_P327632	2.33264	0.0146519	Igsf3	NM_207205	immunoglobulin superfamily, member 3 (Igsf3), mRNA [NM_207205]
A_51_P441377	2.33231	0.000824729	Hist3h2a	AK015962	adult male testis cDNA, RIKEN full-length enriched library, clone:4930534G10 product:unclassifiable, full insert sequence. [AK015962]
A_51_P145631	2.33037	0.000223283	6620401M08Rik	AK158571	visual cortex cDNA, RIKEN full-length enriched library, clone:K230015A11 product:hypothetical Arginine-rich region profile containing protein, full insert sequence. [AK158571]
A_51_P362483	2.33031	3.45694e-05	Slc43a1	NM_001081349	solute carrier family 43, member 1 (Slc43a1), transcript variant 1, mRNA [NM_001081349]
A_51_P129065	2.32937	9.39707e-05	Gnao1	NM_010308	guanine nucleotide binding protein, alpha o (Gnao1), mRNA [NM_010308]
A_52_P380329	2.3291	9.1339e-05	Pols	NM_198600	polymerase (DNA directed) sigma (Pols), mRNA [NM_198600]
A_52_P437084	2.32696	0.000159063	EG619750	XM_883948	PREDICTED: similar to Macrophage migration inhibitory factor (MIF) (Phenylpyruvate tautomerase) (Glycosylation-inhibiting factor) (GIF) (Delayed early response protein 6) (DER6) (LOC619750), mRNA [XM_883948]
A_52_P651784	2.3261	0.00224953	LOC672434	XR_003860	PREDICTED: similar to S-adenosylmethionine decarboxylase 1 (LOC672434), mRNA [XR_003860]
A_51_P432520	2.32591	5.58083e-05	Wrnip1	NM_030215	Werner helicase interacting protein 1 (Wrnip1), mRNA [NM_030215]
A_51_P206824	2.32361	0.00240121	Hfe2	NM_027126	hemochromatosis type 2 (juvenile) (human homolog) (Hfe2), mRNA [NM_027126]
A_52_P44994	2.3234	9.27904e-06	Siah1b	NM_009173	seven in absentia 1B (Siah1b), mRNA [NM_009173]
A_51_P431827	2.3233	6.17525e-05	Nrxn2	NM_020253	neurexin II (Nrxn2), mRNA [NM_020253]
A_51_P153063	2.32191	2.77752e-05	1700008G05Rik	NM_029310	RIKEN cDNA 1700008G05 gene (1700008G05Rik), mRNA [NM_029310]
A_51_P368883	2.32127	0.00532886	Abhd7	NM_001001804	abhydrolase domain containing 7 (Abhd7), mRNA [NM_001001804]
A_51_P479652	2.32076	0.00206361	Cand1	XM_125901	PREDICTED: cullin associated and neddylation disassociated 1, transcript variant 1 (Cand1), mRNA [XM_125901]
A_52_P401311	2.32003	9.36108e-05	ENSMUST00000087063		similar to solute carrier family 25, member 5 (LOC673916), mRNA [Source:RefSeq_dna;Acc:XR_004388] [ENSMUST00000087063]
A_52_P612840	2.31954	3.5884e-06	NAP021334-001
A_51_P302520	2.31933	0.00036697	Myom1	NM_010867	myomesin 1 (Myom1), transcript variant 1, mRNA [NM_010867]
A_52_P478539	2.31904	0.00777363	Ckap5	NM_029437	cytoskeleton associated protein 5 (Ckap5), mRNA [NM_029437]
A_52_P232935	2.31896	2.07111e-05	2010107G23Rik	NM_027251	RIKEN cDNA 2010107G23 gene (2010107G23Rik), mRNA [NM_027251]
A_52_P648012	2.3183	0.00136336	TC1707826		Q3DZ71_CHLAU (Q3DZ71) Major facilitator superfamily MFS_1, partial (5%) [TC1707826]
A_52_P996384	2.31817	0.00921764	AK082313	AK082313	0 day neonate cerebellum cDNA, RIKEN full-length enriched library, clone:C230036M05 product:unclassifiable, full insert sequence [AK082313]
A_52_P169082	2.31798	0.00168689	Dbil5	NM_021294	diazepam binding inhibitor-like 5 (Dbil5), mRNA [NM_021294]
A_52_P147426	2.31662	7.00392e-06	LOC640374	XM_917294	PREDICTED: similar to Glyceraldehyde-3-phosphate dehydrogenase (GAPDH) (LOC640374), mRNA [XM_917294]
A_51_P495212	2.31622	0.000871663	Dtx4	NM_172442	deltex 4 homolog (Drosophila) (Dtx4), mRNA [NM_172442]
A_52_P525307	2.31551	0.000330589	BC031426	BC031426	, clone IMAGE:4010479, mRNA, partial cds. [BC031426]
A_51_P314168	2.31509	6.6117e-06	Qtrt1	NM_021888	queuine tRNA-ribosyltransferase 1 (Qtrt1), mRNA [NM_021888]
A_52_P193236	2.31366	4.16208e-05	1600002H07Rik	NM_028056	RIKEN cDNA 1600002H07 gene (1600002H07Rik), mRNA [NM_028056]
A_52_P96772	2.31185	0.000114169	1700012G19Rik	AK012010	10 days embryo whole body cDNA, RIKEN full-length enriched library, clone:2610311O05 product:hypothetical HAD-like structure containing protein, full insert sequence [AK012010]
A_52_P463968	2.31168	0.000316461	Nrtn	NM_008738	neurturin (Nrtn), mRNA [NM_008738]
A_51_P148163	2.31091	1.14327e-05	Cpsf3l	NM_028020	cleavage and polyadenylation specific factor 3-like (Cpsf3l), mRNA [NM_028020]
A_51_P238183	2.30731	0.000821752	Etnk2	XM_903670	PREDICTED: ethanolamine kinase 2, transcript variant 3 (Etnk2), mRNA [XM_903670]
A_51_P519555	2.30669	0.00251244	Gnb1l	NM_023120	guanine nucleotide binding protein (G protein), beta polypeptide 1-like (Gnb1l), transcript variant 2, mRNA [NM_023120]
A_52_P121525	2.30636	7.86489e-05	Strbp	NM_009261	spermatid perinuclear RNA binding protein (Strbp), mRNA [NM_009261]
A_52_P544792	2.30606	9.99675e-05	Mtpn	NM_008098	myotrophin (Mtpn), mRNA [NM_008098]
A_51_P120461	2.30582	0.000287352	Mina	NM_025910	myc induced nuclear antigen (Mina), mRNA [NM_025910]
A_52_P24884	2.30577	0.0114248	Exoc4	AK038125	16 days neonate thymus cDNA, RIKEN full-length enriched library, clone:A130080K06 product:SEC8 (S. cerevisiae), full insert sequence. [AK038125]
A_52_P102559	2.30577	0.000429324	Dars2	NM_172644	aspartyl-tRNA synthetase 2 (mitochondrial) (Dars2), mRNA [NM_172644]
A_52_P476950	2.30531	0.000458234	Ncoa7	BC076623	nuclear receptor coactivator 7, mRNA (cDNA clone IMAGE:30637138), partial cds. [BC076623]
A_51_P302823	2.305	0.000227175	Cib2	NM_019686	calcium and integrin binding family member 2 (Cib2), mRNA [NM_019686]
A_52_P277128	2.30487	0.00270291	A230078I05Rik	NM_177056	RIKEN cDNA A230078I05 gene (A230078I05Rik), mRNA [NM_177056]
A_51_P136097	2.30477	2.60408e-05	Hist1h4d	NM_175654	histone cluster 1, H4d (Hist1h4d), mRNA [NM_175654]
A_51_P342669	2.30387	0.00144229	Pgam1	NM_023418	phosphoglycerate mutase 1 (Pgam1), mRNA [NM_023418]
A_51_P213334	2.30319	0.000477758	Hdac11	NM_144919	histone deacetylase 11 (Hdac11), mRNA [NM_144919]
A_51_P265905	2.303	0.00036931	Zranb3	NM_027678	zinc finger, RAN-binding domain containing 3 (Zranb3), mRNA [NM_027678]
A_51_P334444	2.30297	0.000173592	Agl	NM_001081326	amylo-1,6-glucosidase, 4-alpha-glucanotransferase (Agl), mRNA [NM_001081326]
A_52_P77793	2.30253	0.00194133	Hs6st1	NM_015818	heparan sulfate 6-O-sulfotransferase 1 (Hs6st1), mRNA [NM_015818]
A_52_P606924	2.30195	2.55811e-05	Lin54	NM_172714	lin-54 homolog (C. elegans) (Lin54), mRNA [NM_172714]
A_52_P644984	2.30194	2.24611e-05	LOC670106	XR_002802	PREDICTED: hypothetical protein LOC670106 (LOC670106), mRNA [XR_002802]
A_51_P242101	2.30179	1.07961e-05	5730528L13Rik	NM_028137	RIKEN cDNA 5730528L13 gene (5730528L13Rik), mRNA [NM_028137]
A_51_P186798	2.30108	0.000932588	AK076764	AK076764	adult male testis cDNA, RIKEN full-length enriched library, clone:4930439M07 product:unclassificable, full insert sequence. [AK076764]
A_51_P137604	2.30099	0.000189325	Fcna	NM_007995	ficolin A (Fcna), mRNA [NM_007995]
A_51_P492410	2.30078	0.000166792	Pmvk	NM_026784	phosphomevalonate kinase (Pmvk), mRNA [NM_026784]
A_52_P361081	2.3002	0.000142597	Arhgef16	BC044805	Rho guanine nucleotide exchange factor (GEF) 16, mRNA (cDNA clone IMAGE:4950667), with apparent retained intron [BC044805]
A_51_P194377	2.3	0.000321835	Pcbp4	NM_021567	poly(rC) binding protein 4 (Pcbp4), mRNA [NM_021567]
A_51_P441618	2.29987	0.00014563	6330548G22Rik	NM_029532	RIKEN cDNA 6330548G22 gene (6330548G22Rik), mRNA [NM_029532]
A_51_P508899	2.29883	0.00234634	Rbp7	NM_022020	retinol binding protein 7, cellular (Rbp7), mRNA [NM_022020]
A_51_P193254	2.29876	0.000513958	Snrpd1	NM_009226	small nuclear ribonucleoprotein D1 (Snrpd1), mRNA [NM_009226]
A_52_P684748	2.29775	0.030373	Chic1	AK034427	adult male diencephalon cDNA, RIKEN full-length enriched library, clone:9330189P03 product:cysteine-rich hydrophobic domain 1, full insert sequence [AK034427]
A_51_P467953	2.29643	0.000442564	Lrfn4	NM_153388	leucine rich repeat and fibronectin type III domain containing 4 (Lrfn4), mRNA [NM_153388]
A_52_P278154	2.29582	0.000138407	2010003J03Rik	NM_027236	RIKEN cDNA 2010003J03 gene (2010003J03Rik), mRNA [NM_027236]
A_52_P321733	2.29566	4.62533e-05	Mif	NM_010798	macrophage migration inhibitory factor (Mif), mRNA [NM_010798]
A_52_P94334	2.29541	0.000241863	Sec22c	NM_178677	SEC22 vesicle trafficking protein-like C (S. cerevisiae) (Sec22c), mRNA [NM_178677]
A_51_P255613	2.29429	8.93057e-05	Snrpf	BC100499	small nuclear ribonucleoprotein polypeptide F, mRNA (cDNA clone IMAGE:30917013), complete cds. [BC100499]
A_52_P132612	2.29139	0.000393382	NAP027398-1
A_52_P408411	2.29066	0.00178405	Jazf1	AK047180	10 days neonate cerebellum cDNA, RIKEN full-length enriched library, clone:B930032D14 product:unclassifiable, full insert sequence [AK047180]
A_52_P27694	2.29065	0.00137071	2810408A11Rik	NM_027419	RIKEN cDNA 2810408A11 gene (2810408A11Rik), mRNA [NM_027419]
A_52_P117313	2.29054	0.00132326	Azin1	NM_018745	antizyme inhibitor 1 (Azin1), mRNA [NM_018745]
A_52_P20966	2.28844	1.61893e-05	Hnrpab	NM_010448	heterogeneous nuclear ribonucleoprotein A/B (Hnrpab), transcript variant 2, mRNA [NM_010448]
A_52_P355992	2.28586	0.00170221	Zfp60	BC094367	zinc finger protein 60, mRNA (cDNA clone IMAGE:6840573), complete cds. [BC094367]
A_51_P133591	2.28444	0.0123754	BC017647	AK082554	0 day neonate cerebellum cDNA, RIKEN full-length enriched library, clone:C230063C12 product:hypothetical protein, full insert sequence. [AK082554]
A_52_P683895	2.28424	5.32069e-05	ENSMUST00000077834		similar to Glyceraldehyde-3-phosphate dehydrogenase (GAPDH) (LOC667802), mRNA [Source:RefSeq_dna;Acc:XR_002080] [ENSMUST00000077834]
A_51_P160328	2.28321	2.19184e-05	Cbx3	NM_007624	chromobox homolog 3 (Drosophila HP1 gamma) (Cbx3), mRNA [NM_007624]
A_52_P392555	2.28285	9.2025e-06	Cdcp1	NM_133974	CUB domain containing protein 1 (Cdcp1), mRNA [NM_133974]
A_52_P16102	2.28187	1.0101e-05	Cad	NM_023525	carbamoyl-phosphate synthetase 2, aspartate transcarbamylase, and dihydroorotase (Cad), mRNA [NM_023525]
A_52_P593986	2.2797	0.00562878	Kbtbd3	NM_026962	kelch repeat and BTB (POZ) domain containing 3 (Kbtbd3), mRNA [NM_026962]
A_52_P671543	2.27955	1.56995e-05	Pomc1	NM_008895	pro-opiomelanocortin-alpha (Pomc1), mRNA [NM_008895]
A_52_P113672	2.27925	0.00331397	E030003F13Rik	BB529627	BB529627 RIKEN full-length enriched, 0 day neonate lung cDNA clone E030003F13 3'. [BB529627]
A_52_P370685	2.27714	0.000377043	Nol5a	AK154024	2 days neonate thymus thymic cells cDNA, RIKEN full-length enriched library, clone:E430025A07 product:nucleolar protein 5A, full insert sequence. [AK154024]
A_51_P477716	2.277	0.0171127	Cadm4	NM_153112	cell adhesion molecule 4 (Cadm4), mRNA [NM_153112]
A_51_P281123	2.277	0.0280749	BC027344	NM_173738	cDNA sequence BC027344 (BC027344), mRNA [NM_173738]
A_51_P249313	2.27576	0.00732719	Herc3	NM_028705	hect domain and RLD 3 (Herc3), mRNA [NM_028705]
A_52_P464524	2.27546	0.00328975	9630050P21Rik	AK036274	16 days neonate cerebellum cDNA, RIKEN full-length enriched library, clone:9630050P21 product:unclassifiable, full insert sequence [AK036274]
A_51_P187346	2.2744	0.000252749	5133401H06Rik	AK017223	10 days neonate intestine cDNA, RIKEN full-length enriched library, clone:5133401H06 product:unclassifiable, full insert sequence [AK017223]
A_51_P484510	2.27424	0.000156164	Nek3	NM_011848	NIMA (never in mitosis gene a)-related expressed kinase 3 (Nek3), mRNA [NM_011848]
A_51_P495049	2.27406	0.000174945	Ckmt1	NM_009897	creatine kinase, mitochondrial 1, ubiquitous (Ckmt1), mRNA [NM_009897]
A_51_P195023	2.27232	0.0024485	Exosc2	NM_144886	exosome component 2 (Exosc2), mRNA [NM_144886]
A_52_P1107748	2.2716	0.0100369	AK039524	AK039524	adult male spinal cord cDNA, RIKEN full-length enriched library, clone:A330054P08 product:unclassifiable, full insert sequence. [AK039524]
A_52_P421543	2.27117	0.000284095	Cldn23	NM_027998	claudin 23 (Cldn23), mRNA [NM_027998]
A_52_P166952	2.26967	0.000486239	Ppp2r5c	NM_001081458	protein phosphatase 2, regulatory subunit B (B56), gamma isoform (Ppp2r5c), transcript variant 3, mRNA [NM_001081458]
A_51_P481930	2.26523	0.00248654	Cdh15	NM_007662	cadherin 15 (Cdh15), mRNA [NM_007662]
A_52_P76034	2.26516	0.00112608	Rcc2	NM_173867	regulator of chromosome condensation 2 (Rcc2), mRNA [NM_173867]
A_52_P109304	2.26451	0.000378861	Tbl2	NM_013763	transducin (beta)-like 2 (Tbl2), mRNA [NM_013763]
A_52_P536022	2.26382	0.00128811	Rasgrf1	NM_001039655	RAS protein-specific guanine nucleotide-releasing factor 1 (Rasgrf1), transcript variant 2, mRNA [NM_001039655]
A_52_P51429	2.2631	3.54278e-05	Dennd1c	NM_153551	DENN/MADD domain containing 1C (Dennd1c), mRNA [NM_153551]
A_52_P359745	2.26279	0.000233114	Cyfip2	NM_133769	cytoplasmic FMR1 interacting protein 2 (Cyfip2), mRNA [NM_133769]
A_51_P164420	2.26277	0.000127154	Eef1e1	NM_025380	eukaryotic translation elongation factor 1 epsilon 1 (Eef1e1), mRNA [NM_025380]
A_51_P241995	2.26265	0.000216204	Col5a3	NM_016919	procollagen, type V, alpha 3 (Col5a3), mRNA [NM_016919]
A_51_P259726	2.26257	9.31001e-05	Def8	NM_054046	differentially expressed in FDCP 8 (Def8), mRNA [NM_054046]
A_51_P223666	2.26152	6.58047e-05	Erh	NM_007951	enhancer of rudimentary homolog (Drosophila) (Erh), mRNA [NM_007951]
A_52_P527375	2.26096	0.00468571	3110043O21Rik	NM_001081343	RIKEN cDNA 3110043O21 gene (3110043O21Rik), mRNA [NM_001081343]
A_51_P337523	2.2605	0.00601182	Adcy2	NM_153534	adenylate cyclase 2 (Adcy2), mRNA [NM_153534]
A_51_P340174	2.26041	4.65742e-05	9930021J17Rik	NM_172682	RIKEN cDNA 9930021J17 gene (9930021J17Rik), mRNA [NM_172682]
A_51_P190249	2.26015	1.5887e-05	Ctnnd2	NM_008729	catenin (cadherin associated protein), delta 2 (Ctnnd2), mRNA [NM_008729]
A_52_P604195	2.26003	0.000314206	Mbp	NM_001025245	myelin basic protein (Mbp), transcript variant 8, mRNA [NM_001025245]
A_51_P137991	2.25965	9.38627e-05	Wnt5b	NM_009525	wingless-related MMTV integration site 5B (Wnt5b), mRNA [NM_009525]
A_52_P578922	2.25894	0.00213013	Hmgcr	AK159899	osteoclast-like cell cDNA, RIKEN full-length enriched library, clone:I420037E12 product:3-hydroxy-3-methylglutaryl-Coenzyme A reductase, full insert sequence [AK159899]
A_51_P505521	2.25845	2.58271e-05	Hist1h4i	BF467941	UI-M-CC0-ayb-f-07-0-UI.r1 NIH_BMAP_Ret1 cDNA clone UI-M-CC0-ayb-f-07-0-UI 5'. [BF467941]
A_52_P642453	2.25844	0.000584894	Obscn	BC044882	obscurin, cytoskeletal calmodulin and titin-interacting RhoGEF, mRNA (cDNA clone MGC:51514 IMAGE:4192896), complete cds. [BC044882]
A_51_P215143	2.25812	0.00176275	D430006K04	AK084893	13 days embryo lung cDNA, RIKEN full-length enriched library, clone:D430006K04 product:hypothetical protein, full insert sequence [AK084893]
A_52_P200925	2.25643	0.000119072	NAP061138-1
A_52_P402663	2.25605	0.00867156	4930519N13Rik	AK129253	mRNA for mKIAA0980 protein [AK129253]
A_51_P426975	2.25507	0.000338832	Hist2h4	NM_033596	histone cluster 2, H4 (Hist2h4), mRNA [NM_033596]
A_52_P590701	2.2549	1.65706e-05	2310047C04Rik	AK122344	mRNA for mKIAA0675 protein [AK122344]
A_51_P155997	2.25461	0.0010221	Bcl7a	NM_029850	B-cell CLL/lymphoma 7A (Bcl7a), mRNA [NM_029850]
A_52_P195246	2.25307	4.96377e-05	D9Ertd280e	NM_177775	DNA segment, Chr 9, ERATO Doi 280, expressed (D9Ertd280e), mRNA [NM_177775]
A_51_P385653	2.25221	0.0026534	4632404H22Rik	NM_030167	RIKEN cDNA 4632404H22 gene (4632404H22Rik), mRNA [NM_030167]
A_51_P482070	2.25161	0.0004103	Hist1h4d	NM_175654	histone cluster 1, H4d (Hist1h4d), mRNA [NM_175654]
A_52_P234189	2.25121	0.000291025	Ints7	NM_178632	integrator complex subunit 7 (Ints7), mRNA [NM_178632]
A_52_P145433	2.25101	0.0014818	D7Ertd715e	AK035645	adult male urinary bladder cDNA, RIKEN full-length enriched library, clone:9530080L15 product:expressed sequence AU018661, full insert sequence. [AK035645]
A_51_P189051	2.25082	0.0102133	Dysfip1	NM_026814	dysferlin interacting protein 1 (Dysfip1), mRNA [NM_026814]
A_51_P331059	2.25079	0.012836	Tex15	NM_031374	testis expressed gene 15 (Tex15), mRNA [NM_031374]
A_51_P141502	2.2496	0.00216736	Nudt21	AK017799	8 days embryo whole body cDNA, RIKEN full-length enriched library, clone:5730530J16 product:inferred: RIKEN cDNA 5730530J16 gene, full insert sequence [AK017799]
A_51_P464661	2.2496	0.0162869	BC018371	NM_153807	cDNA sequence BC018371 (BC018371), mRNA [NM_153807]
A_51_P322220	2.24925	0.00121384	Bri3bp	NM_029752	Bri3 binding protein (Bri3bp), mRNA [NM_029752]
A_51_P165237	2.24896	0.000256849	Snx16	NM_029068	sorting nexin 16 (Snx16), mRNA [NM_029068]
A_52_P392247	2.2466	0.00160455	Ints10	NM_027590	integrator complex subunit 10 (Ints10), mRNA [NM_027590]
A_51_P152802	2.24566	0.000377125	Lsm6	NM_030145	LSM6 homolog, U6 small nuclear RNA associated (S. cerevisiae) (Lsm6), mRNA [NM_030145]
A_52_P165610	2.24379	0.00428945	Adcy2	NM_153534	adenylate cyclase 2 (Adcy2), mRNA [NM_153534]
A_51_P277373	2.24364	0.000345448	Slc8a1	AF004666	sodium-calcium exchanger (NCX1) mRNA, complete cds. [AF004666]
A_51_P138830	2.24345	0.000386294	BC023055	NM_198108	cDNA sequence BC023055 (BC023055), mRNA [NM_198108]
A_51_P315391	2.24303	0.00118071	Txlnb	NM_138628	taxilin beta (Txlnb), mRNA [NM_138628]
A_52_P11367	2.243	0.00098536	Tex9	AK032490	adult male olfactory brain cDNA, RIKEN full-length enriched library, clone:6430566E15 product:testis expressed gene 9, full insert sequence [AK032490]
A_51_P103237	2.2425	4.9953e-06	Hunk	NM_015755	hormonally upregulated Neu-associated kinase (Hunk), mRNA [NM_015755]
A_51_P344461	2.24203	0.000105699	2900092E17Rik	AK158895	visual cortex cDNA, RIKEN full-length enriched library, clone:K430360B08 product:hypothetical protein, full insert sequence [AK158895]
A_52_P32453	2.24082	0.000926318	2600015P10Rik	AK011222	10 days embryo whole body cDNA, RIKEN full-length enriched library, clone:2600015P10 product:unclassifiable, full insert sequence. [AK011222]
A_51_P373082	2.24072	5.59922e-05	Bok	AF027707	apoptosis activator Mtd (Mtd) mRNA, complete cds. [AF027707]
A_52_P61880	2.23957	0.00670714	Cmya5	AJ575748	partial mRNA for myospryn protein. [AJ575748]
A_51_P211526	2.23954	1.46579e-05	1500010J02Rik	NM_026889	RIKEN cDNA 1500010J02 gene (1500010J02Rik), transcript variant 1, mRNA [NM_026889]
A_51_P300216	2.23823	9.85366e-05	Cbfb	NM_022309	core binding factor beta (Cbfb), mRNA [NM_022309]
A_52_P554436	2.23727	0.000256162	Rwdd2	NM_027100	RWD domain containing 2 (Rwdd2), mRNA [NM_027100]
A_52_P1687	2.23711	0.000295943	Gapdh	NM_008084	glyceraldehyde-3-phosphate dehydrogenase (Gapdh), mRNA [NM_008084]
A_52_P546110	2.2366	0.000510241	Hmgb2l1	NM_178017	high mobility group box 2-like 1 (Hmgb2l1), mRNA [NM_178017]
A_52_P253843	2.23611	0.00151049	Maz	NM_010772	MYC-associated zinc finger protein (purine-binding transcription factor) (Maz), mRNA [NM_010772]
A_52_P423810	2.23457	0.000358581	Mt1	BC027262	metallothionein 1, mRNA (cDNA clone MGC:27821 IMAGE:3483861), complete cds. [BC027262]
A_51_P257619	2.23234	0.000186702	Mutyh	NM_133250	mutY homolog (E. coli) (Mutyh), mRNA [NM_133250]
A_52_P89273	2.23157	0.00214831	Cbx8	AK051905	12 days embryo eyeball cDNA, RIKEN full-length enriched library, clone:D230017K24 product:chromobox homolog 8 (Drosophila Pc class), full insert sequence. [AK051905]
A_52_P78383	2.23052	0.000259915	Pold3	NM_133692	polymerase (DNA-directed), delta 3, accessory subunit (Pold3), mRNA [NM_133692]
A_52_P255494	2.23003	1.94192e-05	Sec22c	AK049750	12 days embryo spinal cord cDNA, RIKEN full-length enriched library, clone:C530046H07 product:unclassifiable, full insert sequence [AK049750]
A_52_P607128	2.22853	0.000210085	Msr1	NM_031195	macrophage scavenger receptor 1 (Msr1), mRNA [NM_031195]
A_52_P58066	2.22808	0.00689878	BB180072	BB180072	BB180072 RIKEN full-length enriched, adult male hypothalamus cDNA clone A230082C16 3'. [BB180072]
A_51_P378967	2.22765	0.00190846	Cntf	NM_053007	ciliary neurotrophic factor (Cntf), transcript variant 2, mRNA [NM_053007]
A_52_P252121	2.22266	0.0120308	Nfs1	AK003786	18-day embryo whole body cDNA, RIKEN full-length enriched library, clone:1110018L11 product:nitrogen fixation gene 1 (S. cerevisiae), full insert sequence. [AK003786]
A_51_P161131	2.22245	0.000985712	5730507C01Rik	NM_001033157	RIKEN cDNA 5730507C01 gene (5730507C01Rik), mRNA [NM_001033157]
AT_ssM_GD_3	2.22195	9.33214e-05	AT_ssM_GD_3
A_52_P651371	2.22139	0.000994761	Alg8	NM_199035	asparagine-linked glycosylation 8 homolog (yeast, alpha-1,3-glucosyltransferase) (Alg8), mRNA [NM_199035]
A_52_P650180	2.21981	0.00335568	Npal2	NM_145469	NIPA-like domain containing 2 (Npal2), mRNA [NM_145469]
A_52_P469249	2.21971	7.4353e-07	ENSMUST00000074789
A_52_P362311	2.2176	0.000313093	Dynlt1	AK005569	adult female placenta cDNA, RIKEN full-length enriched library, clone:1600032G08 product:t-complex testis expressed 1, full insert sequence. [AK005569]
A_52_P4133	2.21689	0.0168683	2610030H06Rik	NM_001081356	RIKEN cDNA 2610030H06 gene (2610030H06Rik), mRNA [NM_001081356]
A_51_P116687	2.21227	0.000436112	1700010I14Rik	NM_025851	RIKEN cDNA 1700010I14 gene (1700010I14Rik), mRNA [NM_025851]
A_52_P275627	2.21068	0.00221821	Kpnb1	NM_008379	karyopherin (importin) beta 1 (Kpnb1), mRNA [NM_008379]
A_52_P479958	2.21014	7.73759e-06	EG622339	NM_001081297	predicted gene, EG622339 (EG622339), mRNA [NM_001081297]
A_52_P16482	2.20982	0.00312547	Cacnb4	NM_146123	calcium channel, voltage-dependent, beta 4 subunit (Cacnb4), transcript variant 2, mRNA [NM_146123]
A_51_P284214	2.20884	3.25599e-05	Arl6ip6	NM_022989	ADP-ribosylation factor-like 6 interacting protein 6 (Arl6ip6), mRNA [NM_022989]
A_52_P440599	2.20883	0.00104893	Rgl3	NM_023622	ral guanine nucleotide dissociation stimulator-like 3 (Rgl3), mRNA [NM_023622]
A_51_P160787	2.2076	0.000825031	Art5	NM_007491	ADP-ribosyltransferase 5 (Art5), mRNA [NM_007491]
A_51_P226794	2.20723	0.000230011	2010-03-09	NM_001033262	membrane-associated ring finger (C3HC4) 9 (March9), mRNA [NM_001033262]
A_51_P438057	2.20717	0.00106731	Rpa3	NM_026632	replication protein A3 (Rpa3), mRNA [NM_026632]
A_52_P535333	2.20542	0.00131264	NAP055718-1
A_51_P252784	2.20426	1.29482e-05	1500011H22Rik	NM_026883	RIKEN cDNA 1500011H22 gene (1500011H22Rik), mRNA [NM_026883]
A_52_P127682	2.20337	0.0265804	Dagla	AK147384	cDNA, RIKEN full-length enriched library, clone:M5C1025K20 product:neural stem cell-derived dendrite regulator, full insert sequence [AK147384]
A_52_P239707	2.20335	0.000600412	Nfyb	NM_010914	nuclear transcription factor-Y beta (Nfyb), mRNA [NM_010914]
A_51_P403799	2.20239	0.00109874	Spnb3	NM_021287	spectrin beta 3 (Spnb3), mRNA [NM_021287]
A_51_P412050	2.20204	0.00104821	Hist1h4a	NM_178192	histone cluster 1, H4a (Hist1h4a), mRNA [NM_178192]
A_52_P34806	2.20155	0.00107943	Kpna3	NM_008466	karyopherin (importin) alpha 3 (Kpna3), mRNA [NM_008466]
A_52_P5652	2.20065	0.000123977	Sae1	NM_019748	SUMO1 activating enzyme subunit 1 (Sae1), mRNA [NM_019748]
A_51_P189405	2.20059	0.000581839	Podxl2	NM_176973	podocalyxin-like 2 (Podxl2), mRNA [NM_176973]
A_51_P427052	2.20021	0.00172699	Pla2g2c	NM_008868	phospholipase A2, group IIC (Pla2g2c), mRNA [NM_008868]
A_51_P146576	2.19998	7.61092e-05	Arl6	NM_019665	ADP-ribosylation factor-like 6 (Arl6), mRNA [NM_019665]
A_52_P623080	2.19957	0.00272086	LOC320062	AK046061	adult male corpora quadrigemina cDNA, RIKEN full-length enriched library, clone:B230339C16 product:similar to L1 REPEAT, TF SUBFAMILY, MEMBER 30 [], full insert sequence. [AK046061]
A_52_P100199	2.19921	3.54941e-05	Abhd10	NM_172511	abhydrolase domain containing 10 (Abhd10), mRNA [NM_172511]
A_52_P678909	2.19693	0.00204442	Itgb3bp	NM_026348	integrin beta 3 binding protein (beta3-endonexin) (Itgb3bp), mRNA [NM_026348]
A_52_P614417	2.19576	0.000718119	3000002C10Rik	AK082178	0 day neonate cerebellum cDNA, RIKEN full-length enriched library, clone:C230017M01 product:glyceraldehyde-3-phosphate dehydrogenase (EC 1.2.1.12) homolog [], full insert sequence. [AK082178]
A_52_P206526	2.1941	3.91334e-05	Gtf2ird2	NM_053266	GTF2I repeat domain containing 2 (Gtf2ird2), mRNA [NM_053266]
A_51_P203878	2.19396	8.83372e-06	Dynll2	NM_026556	dynein light chain LC8-type 2 (Dynll2), mRNA [NM_026556]
A_52_P665165	2.19362	0.000495458	AW456874	NM_207232	expressed sequence AW456874 (AW456874), mRNA [NM_207232]
A_51_P358423	2.19361	0.00821994	Usp53	BC022221	ubiquitin specific peptidase 53, mRNA (cDNA clone IMAGE:4236151), partial cds [BC022221]
A_51_P345121	2.19297	0.000737293	Cd8a	NM_001081110	CD8 antigen, alpha chain (Cd8a), mRNA [NM_001081110]
A_52_P82804	2.19261	0.0026297	Gnl3l	NM_198110	guanine nucleotide binding protein-like 3 (nucleolar)-like (Gnl3l), mRNA [NM_198110]
A_51_P462862	2.19161	0.000487136	9430015G10Rik	NM_145557	RIKEN cDNA 9430015G10 gene (9430015G10Rik), mRNA [NM_145557]
A_52_P392071	2.19088	0.0123923	A930041I02Rik	NM_178778	RIKEN cDNA A930041I02 gene (A930041I02Rik), mRNA [NM_178778]
A_51_P314652	2.19086	0.000486328	Glt28d2	NM_177130	glycosyltransferase 28 domain containing 2 (Glt28d2), mRNA [NM_177130]
A_52_P489193	2.19077	7.14013e-05	Pdlim7	NM_026131	PDZ and LIM domain 7 (Pdlim7), mRNA [NM_026131]
A_51_P396325	2.1904	0.000277032	Syn2	NM_013681	synapsin II (Syn2), mRNA [NM_013681]
A_52_P380114	2.18983	9.56725e-06	Ccdc46	NM_029586	coiled-coil domain containing 46 (Ccdc46), transcript variant 1, mRNA [NM_029586]
A_52_P441634	2.18939	0.00141514	Idi1	NM_177960	isopentenyl-diphosphate delta isomerase (Idi1), transcript variant 2, mRNA [NM_177960]
A_52_P500002	2.18888	0.005715	Tspyl5	NM_001085421	testis-specific protein, Y-encoded-like 5 (Tspyl5), mRNA [NM_001085421]
A_51_P492125	2.18776	0.000607351	Ciapin1	NM_134141	cytokine induced apoptosis inhibitor 1 (Ciapin1), mRNA [NM_134141]
A_52_P38436	2.18723	0.000465747	Baiap2	NM_130862	brain-specific angiogenesis inhibitor 1-associated protein 2 (Baiap2), transcript variant 2, mRNA [NM_130862]
A_52_P255849	2.18692	0.0100789	2310047D13Rik	NM_027773	RIKEN cDNA 2310047D13 gene (2310047D13Rik), mRNA [NM_027773]
A_51_P117457	2.18621	0.000156992	Wdr40c	NM_175539	WD repeat domain 40C (Wdr40c), mRNA [NM_175539]
A_51_P485361	2.18543	0.00363652	Herc3	AK017531	8 days embryo whole body cDNA, RIKEN full-length enriched library, clone:5730409F18 product:hect domain and RLD 3, full insert sequence. [AK017531]
A_52_P755824	2.18481	0.000722275	AK078024	AK078024	11 days embryo head cDNA, RIKEN full-length enriched library, clone:6230413C19 product:unclassifiable, full insert sequence. [AK078024]
A_51_P117865	2.18379	3.62641e-05	BC004044	NM_030565	cDNA sequence BC004044 (BC004044), mRNA [NM_030565]
A_52_P483983	2.18341	0.000843731	NAP025923-1
A_52_P492062	2.18282	0.000374842	LOC627563	XR_004049	PREDICTED: similar to L-lactate dehydrogenase A chain (LDH-A) (LDH muscle subunit) (LDH-M) (LOC627563), mRNA [XR_004049]
A_52_P89259	2.18256	0.0266534	Xpo1	AK142055	12 days embryo eyeball cDNA, RIKEN full-length enriched library, clone:D230016M02 product:unclassifiable, full insert sequence [AK142055]
A_51_P219291	2.18085	0.00430438	Nup93	NM_172410	nucleoporin 93 (Nup93), mRNA [NM_172410]
A_52_P231729	2.17961	0.000457529	H2-Q1	U96752	major histocompability complex Q1b mRNA, complete cds. [U96752]
A_52_P478339	2.17917	0.000224946	Chac2	NM_026527	ChaC, cation transport regulator homolog 2 (E. coli) (Chac2), mRNA [NM_026527]
A_52_P656800	2.17904	5.88007e-05	BC046404	NM_198861	cDNA sequence BC046404 (BC046404), mRNA [NM_198861]
A_51_P369683	2.17889	0.00576741	Dhx9	NM_007842	DEAH (Asp-Glu-Ala-His) box polypeptide 9 (Dhx9), mRNA [NM_007842]
A_52_P176160	2.17734	0.00352618	Ahcy	NM_016661	S-adenosylhomocysteine hydrolase (Ahcy), mRNA [NM_016661]
A_51_P391955	2.17698	3.93083e-05	2310032F03Rik	NM_029723	RIKEN cDNA 2310032F03 gene (2310032F03Rik), mRNA [NM_029723]
A_51_P484289	2.17694	0.000449765	Slc7a6	NM_178798	solute carrier family 7 (cationic amino acid transporter, y+ system), member 6 (Slc7a6), mRNA [NM_178798]
A_51_P208603	2.17545	0.00115816	Dio2	NM_010050	deiodinase, iodothyronine, type II (Dio2), mRNA [NM_010050]
A_52_P407751	2.17373	7.02382e-06	Pom121	NM_148932	nuclear pore membrane protein 121 (Pom121), mRNA [NM_148932]
A_51_P174653	2.17366	0.000664323	Tera	NM_019643	teratocarcinoma expressed, serine rich (Tera), mRNA [NM_019643]
A_52_P584188	2.17128	0.000230243	Frat1	NM_008043	frequently rearranged in advanced T-cell lymphomas (Frat1), mRNA [NM_008043]
A_52_P357587	2.17121	0.000954272	Nup155	NM_133227	nucleoporin 155 (Nup155), mRNA [NM_133227]
A_51_P232384	2.16956	0.0222915	Hrbl	NM_145566	HIV-1 Rev binding protein-like (Hrbl), transcript variant 1, mRNA [NM_145566]
A_51_P277216	2.169	0.00122149	Ms4a7	NM_027836	membrane-spanning 4-domains, subfamily A, member 7 (Ms4a7), transcript variant 1, mRNA [NM_027836]
A_51_P234407	2.16805	8.11925e-07	Tjp3	NM_013769	tight junction protein 3 (Tjp3), mRNA [NM_013769]
A_52_P368214	2.16627	0.000508558	Spire1	NM_194355	spire homolog 1 (Drosophila) (Spire1), transcript variant 1, mRNA [NM_194355]
A_52_P53470	2.16478	0.000323331	ENSMUSG00000061510	AK041522	3 days neonate thymus cDNA, RIKEN full-length enriched library, clone:A630019B22 product:hypothetical protein, full insert sequence. [AK041522]
A_51_P286301	2.16461	0.000720927	Bdkrb1	NM_007539	bradykinin receptor, beta 1 (Bdkrb1), mRNA [NM_007539]
A_51_P519319	2.16396	0.000860524	Cdc25a	U27323	Cdc25a (cdc25a) mRNA, complete cds. [U27323]
A_52_P298213	2.16298	0.000238497	Recql	AK046660	4 days neonate male adipose cDNA, RIKEN full-length enriched library, clone:B430304I01 product:RecQ protein-like, full insert sequence. [AK046660]
A_52_P625171	2.16241	0.000200826	Asph	NM_133723	aspartate-beta-hydroxylase (Asph), transcript variant 2, mRNA [NM_133723]
A_51_P387450	2.16207	0.000676943	BB051811	BB051811	BB051811 RIKEN full-length enriched, 12 days embryo male wolffian duct cDNA clone 6720435E11 3'. [BB051811]
A_52_P161674	2.16168	0.00537622	Cstf2	NM_133196	cleavage stimulation factor, 3' pre-RNA subunit 2 (Cstf2), mRNA [NM_133196]
A_52_P298088	2.15896	0.000142412	Itgb1bp2	NM_013712	integrin beta 1 binding protein 2 (Itgb1bp2), mRNA [NM_013712]
A_52_P462125	2.15778	0.00106206	OTTMUSG00000010105	NM_001039233	predicted gene, OTTMUSG00000010105 (OTTMUSG00000010105), mRNA [NM_001039233]
A_52_P225466	2.15776	0.00013519	1110032O16Rik	NM_026827	RIKEN cDNA 1110032O16 gene (1110032O16Rik), transcript variant 1, mRNA [NM_026827]
A_51_P201873	2.15741	0.000372186	Gpr88	NM_022427	G-protein coupled receptor 88 (Gpr88), mRNA [NM_022427]
A_52_P478745	2.15735	0.00166602	1810007M14Rik	XM_358888	PREDICTED: RIKEN cDNA 1810007M14 gene, transcript variant 1 (1810007M14Rik), mRNA [XM_358888]
A_51_P325152	2.15554	0.0001517	6720458F09Rik	NM_177374	RIKEN cDNA 6720458F09 gene (6720458F09Rik), mRNA [NM_177374]
A_52_P35064	2.15541	7.65663e-07	Tm7sf2	NM_028454	transmembrane 7 superfamily member 2 (Tm7sf2), mRNA [NM_028454]
A_52_P615274	2.15538	0.00270244	Rnaseh2b	NM_026001	ribonuclease H2, subunit B (Rnaseh2b), mRNA [NM_026001]
A_51_P379976	2.15455	0.000146695	Arl4a	NM_007487	ADP-ribosylation factor-like 4A (Arl4a), transcript variant 1, mRNA [NM_007487]
A_52_P381929	2.15381	0.000740312	Ubqln2	NM_018798	ubiquilin 2 (Ubqln2), mRNA [NM_018798]
A_52_P105890	2.15348	0.00397448	LOC625989	XR_003089	PREDICTED: hypothetical LOC625989 (LOC625989), mRNA [XR_003089]
A_51_P426353	2.15314	0.000437825	Ucp1	NM_009463	uncoupling protein 1 (mitochondrial, proton carrier) (Ucp1), mRNA [NM_009463]
A_52_P513281	2.15306	7.92072e-05	Wrnip1	NM_030215	Werner helicase interacting protein 1 (Wrnip1), mRNA [NM_030215]
A_52_P513701	2.15292	0.000389016	TC1638255		Q8K0H2_MOUSE (Q8K0H2) Chpt1 protein, partial (18%) [TC1638255]
A_51_P446678	2.1529	0.000156395	Mre11a	NM_018736	meiotic recombination 11 homolog A (S. cerevisiae) (Mre11a), mRNA [NM_018736]
A_52_P367055	2.15279	3.67989e-05	Wdr8	NM_021499	WD repeat domain 8 (Wdr8), mRNA [NM_021499]
A_52_P160005	2.15266	0.0278459	Pcyt1b	NM_211138	phosphate cytidylyltransferase 1, choline, beta isoform (Pcyt1b), transcript variant 1, mRNA [NM_211138]
A_52_P348648	2.15193	0.000472512	Abra	NM_175456	actin-binding Rho activating protein (Abra), mRNA [NM_175456]
A_51_P303725	2.15185	7.05705e-05	Tmem38a	NM_144534	transmembrane protein 38a (Tmem38a), mRNA [NM_144534]
A_51_P336635	2.15106	0.00011981	Xpo1	NM_134014	exportin 1, CRM1 homolog (yeast) (Xpo1), transcript variant 1, mRNA [NM_134014]
A_51_P174681	2.15095	0.000414812	Bzw2	NM_025840	basic leucine zipper and W2 domains 2 (Bzw2), mRNA [NM_025840]
A_51_P415247	2.15088	0.00331027	4930524J08Rik		RIKEN cDNA 4930524J08 gene [Source:MarkerSymbol;Acc:MGI:1922379] [ENSMUST00000046721]
A_51_P175736	2.15076	0.00138678	Yif1a	NM_026553	Yip1 interacting factor homolog A (S. cerevisiae) (Yif1a), mRNA [NM_026553]
A_51_P211998	2.15074	0.00719678	Sgms2	NM_028943	sphingomyelin synthase 2 (Sgms2), mRNA [NM_028943]
A_52_P190807	2.15014	0.00278613	6720467C03Rik	AK032690	10 days neonate cerebellum cDNA, RIKEN full-length enriched library, clone:6530443I23 product:hypothetical protein, full insert sequence [AK032690]
A_52_P347176	2.15006	0.0134695	Nat8l	NM_001001985	N-acetyltransferase 8-like (Nat8l), mRNA [NM_001001985]
A_52_P135736	2.14996	0.00299851	Neurl	NM_021360	neuralized-like homolog (Drosophila) (Neurl), mRNA [NM_021360]
A_51_P255657	2.14972	0.000424876	2210011C24Rik	XM_985599	PREDICTED: RIKEN cDNA 2210011C24 gene (2210011C24Rik), mRNA [XM_985599]
A_52_P395508	2.14881	4.1578e-05	NAP027859-1
A_51_P407213	2.14812	0.00630627	Dmpk	NM_032418	dystrophia myotonica-protein kinase (Dmpk), mRNA [NM_032418]
A_51_P377489	2.14622	8.61754e-05	Ptplb	AF169286	protein tyrosine phosphatase-like protein PTPLB (Ptplb) mRNA, complete cds. [AF169286]
A_52_P118822	2.14542	0.00337555	4921509J17Rik	AK054449	2 days pregnant adult female ovary cDNA, RIKEN full-length enriched library, clone:E330027B12 product:unclassifiable, full insert sequence [AK054449]
A_52_P600855	2.14487	0.000253978	NAP112061-1
A_52_P609918	2.14416	0.00951039	Ehf	NM_007914	ets homologous factor (Ehf), mRNA [NM_007914]
A_52_P107225	2.14409	0.013226	6430514L14Rik	NM_029784	RIKEN cDNA 6430514L14 gene (6430514L14Rik), mRNA [NM_029784]
A_51_P322095	2.14371	5.98617e-08	Ovol2	NM_026924	ovo-like 2 (Drosophila) (Ovol2), transcript variant A, mRNA [NM_026924]
A_51_P356055	2.14354	0.00253513	Grp	NM_175012	gastrin releasing peptide (Grp), mRNA [NM_175012]
A_51_P325318	2.14343	0.000356096	Serinc2	NM_172702	serine incorporator 2 (Serinc2), mRNA [NM_172702]
A_51_P190254	2.14174	0.00366623	Scrn1	AK129084	mRNA for mKIAA0193 protein [AK129084]
A_51_P368823	2.14151	0.000306123	Grb7	NM_010346	growth factor receptor bound protein 7 (Grb7), mRNA [NM_010346]
A_51_P272147	2.1414	0.00026273	1500005A01Rik	NM_033146	RIKEN cDNA 1500005A01 gene (1500005A01Rik), mRNA [NM_033146]
A_51_P199104	2.13959	0.00265219	Casq1	NM_009813	calsequestrin 1 (Casq1), mRNA [NM_009813]
A_52_P240376	2.13814	0.00681884	NAP102441-1
A_51_P299670	2.13809	0.000296362	Rcc2	BC060624	cDNA clone IMAGE:6827216, containing frame-shift errors [BC060624]
A_52_P559126	2.13783	0.000304521	Arl6	NM_019665	ADP-ribosylation factor-like 6 (Arl6), mRNA [NM_019665]
A_51_P474367	2.13771	4.99199e-05	Ptges3	NM_019766	prostaglandin E synthase 3 (cytosolic) (Ptges3), mRNA [NM_019766]
A_51_P255616	2.13679	3.82305e-07	Snrpf	BC100499	small nuclear ribonucleoprotein polypeptide F, mRNA (cDNA clone IMAGE:30917013), complete cds. [BC100499]
A_51_P460958	2.13654	0.000298096	Ccdc123	NM_028120	coiled-coil domain containing 123 (Ccdc123), mRNA [NM_028120]
A_52_P1516	2.13635	0.00212922	D16Bwg1494e	AB041601	brain cDNA, clone MNCb-4137. [AB041601]
A_51_P169047	2.13615	0.000495834	Ttrap	NM_019551	Traf and Tnf receptor associated protein (Ttrap), mRNA [NM_019551]
A_52_P61735	2.13499	0.0117588	Flnc	NM_001081185	filamin C, gamma (actin binding protein 280) (Flnc), mRNA [NM_001081185]
A_51_P264527	2.13449	0.000564204	B230317C12Rik	NM_019833	RIKEN cDNA B230317C12 gene (B230317C12Rik), mRNA [NM_019833]
A_52_P365925	2.1343	0.00108225	TC1686295		RNRPYL43 ribosomal protein {Rattus norvegicus} (exp=-1; wgp=0; cg=0), partial (87%) [TC1686295]
A_52_P263024	2.13401	0.000515912	Lancl2	NM_133737	LanC (bacterial lantibiotic synthetase component C)-like 2 (Lancl2), mRNA [NM_133737]
A_51_P436957	2.13337	0.000459353	Fuca2	NM_025799	fucosidase, alpha-L- 2, plasma (Fuca2), mRNA [NM_025799]
A_52_P1083556	2.13262	0.000585437	AK032841	AK032841	12 days embryo male wolffian duct includes surrounding region cDNA, RIKEN full-length enriched library, clone:6720461E04 product:unclassifiable, full insert sequence. [AK032841]
A_52_P544760	2.13241	0.000584163	Cbx5	NM_007626	chromobox homolog 5 (Drosophila HP1a) (Cbx5), transcript variant 1, mRNA [NM_007626]
A_51_P111380	2.13216	2.37957e-05	EG668138	AF223568	frataxin pseudogene, complete sequence [AF223568]
A_52_P37947	2.13167	9.34018e-06	5830418K08Rik	NM_176976	RIKEN cDNA 5830418K08 gene (5830418K08Rik), mRNA [NM_176976]
A_51_P492488	2.13155	2.23467e-06	Hist1h3d	NM_178204	histone cluster 1, H3d (Hist1h3d), mRNA [NM_178204]
A_52_P453624	2.1309	2.30612e-05	Arl6ip6	NM_022989	ADP-ribosylation factor-like 6 interacting protein 6 (Arl6ip6), mRNA [NM_022989]
A_51_P364786	2.13057	0.000478202	U2af1	NM_024187	U2 small nuclear ribonucleoprotein auxiliary factor (U2AF) 1 (U2af1), mRNA [NM_024187]
A_51_P474701	2.12843	0.000147066	Fbp1	NM_019395	fructose bisphosphatase 1 (Fbp1), mRNA [NM_019395]
A_52_P125350	2.12819	9.47209e-05	Anp32e	NM_023210	acidic (leucine-rich) nuclear phosphoprotein 32 family, member E (Anp32e), mRNA [NM_023210]
A_52_P52964	2.12785	1.63046e-05	Hist1h4f	NM_175655	histone cluster 1, H4f (Hist1h4f), mRNA [NM_175655]
A_51_P328926	2.12705	0.0272905	Tmpo	NM_011605	thymopoietin (Tmpo), transcript variant 1, mRNA [NM_011605]
A_51_P401193	2.12626	0.000844273	Gale	NM_178389	galactose-4-epimerase, UDP (Gale), mRNA [NM_178389]
[truncated: 3,309 more rows]
