# Supplementary material for: Involvement of aryl hydrocarbon receptor signaling in the development of small cell lung cancer induced by HPV E6/E7 oncoproteins
Source: J Transl Med. 2011 Jan 4;9:2. doi: 10.1186/1479-5876-9-2 (PMC3022727; doi:10.1186/1479-5876-9-2)
Supplement: Additional file 2 — Deregulated genes by the E6/E7 co-expression associated to neurogenesis. [file 1479-5876-9-2-S2.XLS]

## Sheet: Foglio1
Additional file 2 Additional Table 2: Deregulated genes by the E6/E7 co-expression associated to neurogenesis.
GeneSymbol	Fold Change	p-value	Description
Adrb2	-2.72294	1.15e-05	adrenergic receptor, beta 2
Ager	-2.44735	5.37e-06	advanced glycosylation end product-specific receptor
Ahr	-2.36541	1.9e-05	aryl-hydrocarbon receptor
Aldh1a7	2.09389	0.0019245	aldehyde dehydrogenase family 1, subfamily A7
Apba2	2.48857	0.00039	amyloid beta (A4) precursor protein-binding, family A, member 2
Aplp1	7.10867	3.25e-06	amyloid beta (A4) precursor-like protein 1
App	-2.4868	5.27e-06	Mouse amyloid beta protein precursor
Ascl1	52.4068	3.7e-05	achaete-scute complex homolog-like 1 (Drosophila)
Atf5	2.43668	0.000104	activating transcription factor 5
Bcl2	-2.05595	0.000203	RIKEN clone:6030439K11 product:B-cell leukemia/lymphoma 2
Bmp2	2.98935	6.99e-05	bone morphogenetic protein 2
Bmp4	-2.27474	0.00461884	bone morphogenetic protein 4
Bmp7	3.34756	4.65e-05	bone morphogenetic protein 7
Cacna1a	5.94298	0.000433	calcium channel, voltage-dependent, P/Q type, alpha 1A subunit
Cd24a	2.85571	7.47e-06	CD24a antigen
Cdh2	9.6008	4.17e-06	cadherin 2
Cdk5r1	12.372	4.17e-07	cyclin-dependent kinase 5, regulatory subunit (p35) 1
Cdkn1b	2.07896	0.000517	RIKEN clone:C920025D19 product:hypothetical protein
Cdkn2a	11.1452	1.87e-05	cyclin-dependent kinase inhibitor 2A
Chrm1	2.0487	0.0264236	mRNA for m1 muscarinic acetylcholine receptor protein, partial.
Cit	3.11643	0.00041	RIKEN clone:C130020H05 product:unclassifiable
Cntf	2.22765	0.00190846	ciliary neurotrophic factor
Crmp1	21.2937	0.000285	collapsin response mediator protein 1
Cspg5	4.42615	0.00801363	chondroitin sulfate proteoglycan 5
Dagla	2.20337	0.0265804	RIKEN clone:M5C1025K20 product:neural stem cell-derived dendrite regulator
Dll3	13.9322	0.000642	delta-like 3 (Drosophila)
Doc2a	2.46694	0.00777712	double C2, alpha
Dok4	-2.07636	7.46e-05	docking protein 4
Drd2	24.4581	0.00201708	dopamine receptor 2
Edg2	-2.15103	0.00317309	endothelial differentiation, lysophosphatidic acid G-protein-coupled receptor, 2
Efna1	-2.56898	2.21e-05	ephrin A1
Efna5	3.72091	2.74e-05	ephrin A5
Egf	2.06025	0.00163409	epidermal growth factor
Enc1	2.97234	8.59e-06	ectodermal-neural cortex 1
Epha2	-2.13671	7.85e-05	Eph receptor A2
Ephb2	8.28328	7.75e-05	Eph receptor B2
Erbb2	-2.04603	0.00211603	v-erb-b2 erythroblastic leukemia viral oncogene homolog 2
Faim	2.7036	0.000456	Fas apoptotic inhibitory molecule
Fgf1	-3.22442	0.000306	fibroblast growth factor 1
Fgf18	-2.87649	5.93e-06	fibroblast growth factor 18
Fgfr1	-2.12018	0.000212	fibroblast growth factor receptor 1
Fgfr3	-2.17494	0.00143833	fibroblast growth factor receptor 3
Flna	-2.31809	0.00147	filamin, alpha
Ghrl	-2.36597	0.000191	ghrelin
Gmnn	3.42306	5.33e-05	geminin
Grip1	2.77766	0.00249259	mRNA for mKIAA4223 protein
Hap1	10.0122	1.18e-05	huntingtin-associated protein 1
Hdac9	2.53178	0.000914	histone deacetylase 9
Hes1	-3.12923	0.000208	hairy and enhancer of split 1 (Drosophila)
Hes5	12.2819	0.000141	hairy and enhancer of split 5 (Drosophila)
Hes6	4.6564	0.000112	hairy and enhancer of split 6 (Drosophila)
Hey1	-3.22398	0.000193	hairy/enhancer-of-split related with YRPW motif 1
Hey2	-2.14462	0.000905	hairy/enhancer-of-split related with YRPW motif 2
Hhip	-2.40315	0.00749453	RIKEN clone:9430014J21 product:unclassifiable
Hmgb2	6.45331	9.41e-06	high mobility group box 2
Hoxa1	-2.81322	0.00316571	homeo box A1
Id3	-2.20815	0.000122	inhibitor of DNA binding 3
Id4	11.0383	2.45e-07	inhibitor of DNA binding 4
Igsf9	11.4123	9.36e-05	immunoglobulin superfamily, member 9
Itm2b	-2.16197	3.23e-06	integral membrane protein 2B
Kitl	-4.15544	5.41e-05	kit ligand
Kndc1	2.10868	0.000116	kinase non-catalytic C-lobe domain (KIND) containing 1
Lama2	-2.06718	0.00129091	laminin, alpha 2
Lhx1	8.12704	0.000166	LIM homeobox protein 1
Lst1	-2.32964	3.21e-06	Mouse B144 cDNA clone containing two potential ORFs, 3' end.
Ly6h	19.3846	0.000745	lymphocyte antigen 6 complex, locus H
Maoa	-2.07011	0.000188	monoamine oxidase A
Mapt	-2.23067	0.0025525	microtubule-associated protein tau
Mtap2	3.21902	0.00251576	microtubule-associated protein 2
Mxd3	8.10173	2.34e-05	Max dimerization protein 3
Mycn	4.15828	0.000222	v-myc myelocytomatosis viral related oncogene, neuroblastoma derived (avian)
Myo6	-2.10444	0.0013843	myosin VI
Naip5	-2.87182	6.56e-05	NLR family, apoptosis inhibitory protein 5
Ncam1	10.0949	9.59e-05	neural cell adhesion molecule 1
Neu3	-2.15407	0.000312	neuraminidase 3
Nf1	-2.07525	0.000103	neurofibromatosis 1
Nfatc2	9.11283	7.85e-06	RIKEN clone:C130082H17 product:nuclear factor of activated T-cells
Nfatc4	-4.91737	0.00058	RIKEN clone:3110041H08 product:nuclear factor of activated T-cells
Ngfb	2.80819	0.00272281	nerve growth factor, beta
Notch1	-4.13756	0.0135913	M.musculus notch-1
Notch1	-3.30402	0.00455588	Notch gene homolog 1 (Drosophila)
Nova1	3.44915	0.00629733	similar to neuro-oncological ventral antigen 1 isoform 2, transcript variant 3
Nrp1	-2.60092	0.000235	neuropilin 1
Olfm1	4.36975	4.28e-05	olfactomedin 1
Pafah1b3	3.0819	0.00149108	platelet-activating factor acetylhydrolase, isoform 1b, alpha1 subunit
Pak1	5.21729	0.000103	p21 (CDKN1A)-activated kinase 1
Plxna3	5.0527	0.000104	plexin A3
Prkg1	-2.57679	2.67e-06	RIKEN clone:D830017E01: protein kinase, cGMP-dependent, type I
Ptn	22.3292	6.65e-05	pleiotrophin
Rb1	4.25743	0.000163	retinoblastoma 1
Rbl1	2.7247	3.74e-06	retinoblastoma-like 1
Scarf1	-2.48942	0.00188208	scavenger receptor class F, member 1
Scn8a	33.6011	0.000497	sodium channel, voltage-gated, type VIII, alpha
Sema3a	-2.55638	0.000323	sema domain, immunoglobulin domain (Ig), (semaphorin) 3A
Sema3d	-2.15012	0.00333735	sema domain, immunoglobulin domain (Ig), (semaphorin) 3D
Sema5a	-2.37577	0.00231605	sema domain, seven thrombospondin repeats (type 1 and type 1-like), (semaphorin) 5A
Serpinf1	-2.04094	9.2e-05	serine (or cysteine) peptidase inhibitor, clade F, member 1
Sgk	-2.08418	0.00263729	serum/glucocorticoid regulated kinase
Shh	-2.34964	0.00110165	sonic hedgehog
Sim2	7.42967	7.63e-05	single-minded homolog 2 (Drosophila)
Slit2	-2.48539	5.28e-06	slit homolog 2 (Drosophila)
Smo	-2.13162	9.18e-05	smoothened homolog (Drosophila)
Sod1	-2.34774	0.00133463	superoxide dismutase 1, soluble, mRNA (cDNA clone IMAGE:5697222)
Sox11	7.41309	0.001906	SRY-box containing gene 11
Sox11	4.86534	6.24e-05	RIKEN clone:1110038H03 product:unclassifiable
Sox2	3.50291	6.3e-05	SRY-box containing gene 2
Sprr1a	6.18894	0.00916841	small proline-rich protein 1A
Stmn3	13.7714	2.34e-05	stathmin-like 3
Tgfb2	-2.48593	0.00237897	transforming growth factor, beta 2
Thbs4	28.6923	0.000518	thrombospondin 4
Tnrc4	68.8599	0.000141	trinucleotide repeat containing 4
Vegfa	-2.34814	0.000135	vascular endothelial growth factor A
Vim	-2.18941	0.000194	vimentin
Vldlr	-2.02365	0.000372	very low density lipoprotein receptor
Wnt3	7.50959	3.09e-05	wingless-related MMTV integration site 3
Xrcc6	2.7469	0.00202661	X-ray repair complementing defective repair in Chinese hamster cells 6
