# Supplementary material for: Involvement of aryl hydrocarbon receptor signaling in the development of small cell lung cancer induced by HPV E6/E7 oncoproteins
Source: J Transl Med. 2011 Jan 4;9:2. doi: 10.1186/1479-5876-9-2 (PMC3022727; doi:10.1186/1479-5876-9-2)
Supplement: Additional file 4 — Human SCLC Deregulated Genes. [file 1479-5876-9-2-S4.XLS]

## Sheet: Human SCLC Deregulated genes
Additional file 4 Additional Table 4: Human SCLC Deregulated Genes
Probe ID	Fold change	p-value	Gene Symbol	Gene Bank	Description
205347_s_at	27.5918	0.000193023	TMSB15A	NM_021992	thymosin beta15b /// thymosin beta 15a
209988_s_at	21.9181	0.0208345	ASCL1	BC001638	achaete-scute complex homolog 1 (Drosophila)
209560_s_at	19.7614	0.00196176	DLK1	U15979	delta-like 1 homolog (Drosophila)
202016_at	15.9203	0.000225152	MEST	NM_002402	mesoderm specific transcript homolog (mouse)
206326_at	12.8559	0.0246116	GRP	NM_002091	gastrin-releasing peptide
206045_s_at	11.3619	0.00520537	NOL4	NM_003787	nucleolar protein 4
201387_s_at	11.2039	0.000258437	UCHL1	NM_004181	ubiquitin carboxyl-terminal esterase L1 (ubiquitin thiolesterase)
204580_at	11.1063	0.0327722	MMP12	NM_002426	matrix metallopeptidase 12 (macrophage elastase)
205549_at	10.9849	0.000852835	PCP4	NM_006198	Purkinje cell protein 4
204105_s_at	10.6585	0.00153598	NRCAM	NM_005010	neuronal cell adhesion molecule
206104_at	10.5883	0.00125956	ISL1	NM_002202	ISL LIM homeobox 1
206502_s_at	10.4363	0.0160576	INSM1	NM_002196	insulinoma-associated 1
214933_at	9.65976	0.0215915	CACNA1A	AA769818	calcium channel, voltage-dependent, P/Q type, alpha 1A subunit
203423_at	9.02333	0.00224461	RBP1	NM_002899	retinol binding protein 1, cellular
204170_s_at	9	0.00201533	CKS2	NM_001827	CDC28 protein kinase regulatory subunit 2
206018_at	8.93495	0.0176344	FOXG1	NM_005249	forkhead box G1
204026_s_at	8.3994	0.00193521	ZWINT	NM_007057	ZW10 interactor
209773_s_at	7.96917	0.0027764	RRM2	BC001886	ribonucleotide reductase M2 polypeptide
202589_at	7.81209	6.27667e-05	TYMS	NM_001071	thymidylate synthetase
218039_at	7.70583	0.0070612	NUSAP1	NM_016359	nucleolar and spindle associated protein 1
201292_at	7.66941	0.000189971	TOP2A	AL561834	topoisomerase (DNA) II alpha 170kDa
212843_at	7.66892	0.0347793	NCAM1	AA126505	neural cell adhesion molecule 1
202954_at	7.39637	0.00118152	UBE2C	NM_007019	ubiquitin-conjugating enzyme E2C
204023_at	7.367	0.000611852	RFC4	NM_002916	replication factor C (activator 1) 4, 37kDa
218009_s_at	7.12986	0.00515783	PRC1	NM_003981	protein regulator of cytokinesis 1
207039_at	7.10822	7.59261e-05	CDKN2A	NM_000077	cyclin-dependent kinase inhibitor 2A (melanoma, p16, inhibits CDK4)
203999_at	7.04275	0.00185156	SYT1	AV731490	synaptotagmin I
204962_s_at	6.94716	0.00105845	CENPA	NM_001809	centromere protein A
209714_s_at	6.56992	0.00780738	CDKN3	AF213033	cyclin-dependent kinase inhibitor 3
203362_s_at	6.47197	0.000458105	MAD2L1	NM_002358	MAD2 mitotic arrest deficient-like 1 (yeast)
202779_s_at	6.17677	0.000822741	UBE2S	NM_014501	similar to Ubiquitin-conjugating enzyme E2S (Ubiquitin-conjugating enzyme E2-24 kDa) (Ubiquitin-protein ligase) (Ubiquitin carrier protein) (E2-EPF5) /// ubiquitin-conjugating enzyme E2S
202705_at	6.10424	0.00167586	CCNB2	NM_004701	cyclin B2
203358_s_at	5.8756	0.00278438	EZH2	NM_004456	enhancer of zeste homolog 2 (Drosophila)
221521_s_at	5.8503	1.96963e-05	GINS2	BC003186	GINS complex subunit 2 (Psf2 homolog)
203130_s_at	5.82464	0.0118209	KIF5C	NM_004522	kinesin family member 5C
202003_s_at	5.80771	2.92362e-05	ACAA2	NM_006111	acetyl-Coenzyme A acyltransferase 2
200783_s_at	5.63722	0.000202392	STMN1	NM_005563	stathmin 1/oncoprotein 18
208121_s_at	5.62053	0.0491128	PTPRO	NM_002848	protein tyrosine phosphatase, receptor type, O
203560_at	5.48764	0.0214009	GGH	NM_003878	gamma-glutamyl hydrolase (conjugase, folylpolygammaglutamyl hydrolase)
221059_s_at	5.4283	0.00722625	COTL1	NM_021615	coactosin-like 1 (Dictyostelium)
201930_at	5.40713	0.000386087	MCM6	NM_005915	minichromosome maintenance complex component 6
202870_s_at	5.31485	0.00421733	CDC20	NM_001255	cell division cycle 20 homolog (S. cerevisiae)
203889_at	5.10811	0.0423937	SCG5	NM_003020	secretogranin V (7B2 protein)
202095_s_at	5.08624	0.0101795	BIRC5	NM_001168	baculoviral IAP repeat-containing 5
222077_s_at	4.69118	0.00246235	RACGAP1	AU153848	Rac GTPase activating protein 1
203755_at	4.67816	0.00485717	BUB1B	NM_001211	budding uninhibited by benzimidazoles 1 homolog beta (yeast)
201417_at	4.66743	0.000524487	SOX4	AL136179	SRY (sex determining region Y)-box 4
205034_at	4.54478	0.0148832	CCNE2	NM_004702	cyclin E2
218355_at	4.5299	0.00338977	KIF4A	NM_012310	kinesin family member 4A
200644_at	4.52577	0.000366024	MARCKSL1	NM_023009	MARCKS-like 1
203485_at	4.4929	0.00939208	RTN1	NM_021136	reticulon 1
204260_at	4.4062	0.00478178	CHGB	NM_001819	chromogranin B (secretogranin 1)
219148_at	4.40538	0.00159116	PBK	NM_018492	PDZ binding kinase
205122_at	4.40318	0.026561	TMEFF1	BF439316	transmembrane protein with EGF-like and two follistatin-like domains 1
205311_at	4.37448	0.0382405	DDC	NM_000790	dopa decarboxylase (aromatic L-amino acid decarboxylase)
205047_s_at	4.36772	0.00237839	ASNS	NM_001673	asparagine synthetase
201946_s_at	4.34436	0.010673	CCT2	AL545982	chaperonin containing TCP1, subunit 2 (beta)
201664_at	4.28138	0.00875141	SMC4	AL136877	structural maintenance of chromosomes 4
204465_s_at	4.26773	0.0306556	INA	NM_004692	internexin neuronal intermediate filament protein, alpha
206140_at	4.17765	0.0374978	LHX2	NM_004789	LIM homeobox 2
204767_s_at	4.15523	0.00133627	FEN1	BC000323	flap structure-specific endonuclease 1
210105_s_at	4.09832	0.00170164	FYN	M14333	FYN oncogene related to SRC, FGR, YES
208079_s_at	4.03885	0.00414368	AURKA	NM_003158	aurora kinase A
209291_at	4.01247	0.000263494	ID4	AW157094	inhibitor of DNA binding 4, dominant negative helix-loop-helix protein
204822_at	3.95461	0.00262696	TTK	NM_003318	TTK protein kinase
202107_s_at	3.94652	0.00556355	MCM2	NM_004526	minichromosome maintenance complex component 2
205751_at	3.91997	0.0229605	SH3GL2	NM_003026	SH3-domain GRB2-like 2
206023_at	3.91602	0.0336925	NMU	NM_006681	neuromedin U
205601_s_at	3.90687	0.0104341	HOXB5	NM_002147	homeobox B5
201195_s_at	3.89216	0.00710317	SLC7A5	AB018009	solute carrier family 7 (cationic amino acid transporter, y+ system), member 5
38158_at	3.87947	0.00136382	ESPL1	D79987	extra spindle pole bodies homolog 1 (S. cerevisiae)
205828_at	3.87575	0.0175773	MMP3	NM_002422	matrix metallopeptidase 3 (stromelysin 1, progelatinase)
210052_s_at	3.86931	0.00961722	TPX2	AF098158	TPX2, microtubule-associated, homolog (Xenopus laevis)
204146_at	3.81191	0.0039695	RAD51AP1	BE966146	RAD51 associated protein 1
203554_x_at	3.80938	0.0114388	PTTG1	NM_004219	pituitary tumor-transforming 1
218350_s_at	3.75088	0.00236495	GMNN	NM_015895	geminin, DNA replication inhibitor
218662_s_at	3.7341	0.00619694	NCAPG	NM_022346	non-SMC condensin I complex, subunit G
203440_at	3.69596	0.0348432	CDH2	M34064	cadherin 2, type 1, N-cadherin (neuronal)
203284_s_at	3.68997	0.00032512	HS2ST1	AW151887	heparan sulfate 2-O-sulfotransferase 1
201853_s_at	3.65586	0.00182879	CDC25B	NM_021873	cell division cycle 25 homolog B (S. pombe)
201202_at	3.60699	0.000427573	PCNA	NM_002592	proliferating cell nuclear antigen
209122_at	3.55596	0.00391224	ADFP	BC005127	adipose differentiation-related protein
205909_at	3.55156	0.000277097	POLE2	NM_002692	polymerase (DNA directed), epsilon 2 (p59 subunit)
201761_at	3.5364	0.000573449	MTHFD2	NM_006636	methylenetetrahydrofolate dehydrogenase (NADP+ dependent) 2, methenyltetrahydrofolate cyclohydrolase
203213_at	3.53586	0.00360535	CDC2	AL524035	cell division cycle 2, G1 to S and G2 to M
204688_at	3.51205	0.00161755	SGCE	NM_003919	sarcoglycan, epsilon
204510_at	3.50936	0.00645246	CDC7	NM_003503	cell division cycle 7 homolog (S. cerevisiae)
205961_s_at	3.5034	0.00244281	PSIP1	NM_004682	PC4 and SFRS1 interacting protein 1
205229_s_at	3.50203	0.00117266	COCH	AA669336	coagulation factor C homolog, cochlin (Limulus polyphemus)
205825_at	3.48203	0.0206242	PCSK1	NM_000439	proprotein convertase subtilisin/kexin type 1
204165_at	3.39382	0.00230176	WASF1	NM_003931	WAS protein family, member 1
219255_x_at	3.38555	1.5613e-05	IL17RB	NM_018725	interleukin 17 receptor B
216973_s_at	3.37589	0.00321698	HOXB7	S49765	homeobox B7
205366_s_at	3.37581	0.00552909	HOXB6	NM_018952	homeobox B6
211980_at	3.35955	0.00883611	COL4A1	AI922605	collagen, type IV, alpha 1
209324_s_at	3.32436	0.00877497	RGS16	BF304996	regulator of G-protein signaling 16
201313_at	3.30814	0.0178632	ENO2	NM_001975	enolase 2 (gamma, neuronal)
209337_at	3.26798	0.00664183	PSIP1	AF063020	PC4 and SFRS1 interacting protein 1
203744_at	3.26513	0.000854096	HMGB3	NM_005342	high-mobility group box 3
202310_s_at	3.19996	0.033795	COL1A1	K01228	collagen, type I, alpha 1
203743_s_at	3.17598	0.000499532	TDG	NM_003211	thymine-DNA glycosylase
221261_x_at	3.16782	0.0093995	MAGED4B	NM_030801	melanoma antigen family D, 4 /// melanoma antigen family D, 4B
201577_at	3.15435	0.00741474	NME2	NM_000269	non-metastatic cells 1, protein (NM23A) expressed in /// non-metastatic cells 2, protein (NM23B) expressed in
203209_at	3.13752	0.000864276	RFC5	BC001866	replication factor C (activator 1) 5, 36.5kDa
202363_at	3.13356	0.0110856	SPOCK1	AF231124	sparc/osteonectin, cwcv and kazal-like domains proteoglycan (testican) 1
204162_at	3.11599	0.00476551	NDC80	NM_006101	NDC80 homolog, kinetochore complex component (S. cerevisiae)
206404_at	3.11308	0.0448278	FGF9	NM_002010	fibroblast growth factor 9 (glia-activating factor)
204444_at	3.11191	0.00668588	KIF11	NM_004523	kinesin family member 11
205046_at	3.09608	0.00153864	CENPE	NM_001813	centromere protein E, 312kDa
201516_at	3.08937	0.000800088	SRM	NM_003132	spermidine synthase
200679_x_at	3.08833	0.0020428	HMGB1	BE311760	high-mobility group box 1
218003_s_at	3.0801	0.000110939	FKBP3	NM_002013	FK506 binding protein 3, 25kDa
209421_at	3.06671	0.0027616	MSH2	U04045	mutS homolog 2, colon cancer, nonpolyposis type 1 (E. coli)
206214_at	3.0487	0.0345835	PLA2G7	NM_005084	phospholipase A2, group VII (platelet-activating factor acetylhydrolase, plasma)
201584_s_at	3.04753	0.00586106	DDX39	NM_005804	DEAD (Asp-Glu-Ala-Asp) box polypeptide 39
201088_at	3.04563	0.0208418	KPNA2	NM_002266	karyopherin alpha 2 (RAG cohort 1, importin alpha 1) /// karyopherin alpha-2 subunit like
221729_at	3.0282	0.00780362	COL5A2	AL575735	collagen, type V, alpha 2
219306_at	3.0038	0.0195246	KIF15	NM_020242	kinesin family member 15
201555_at	3.00144	0.000868841	MCM3	NM_002388	minichromosome maintenance complex component 3
202633_at	2.98604	0.00453273	TOPBP1	NM_007027	topoisomerase (DNA) II binding protein 1
203046_s_at	2.98393	0.00304991	TIMELESS	NM_003920	timeless homolog (Drosophila)
200052_s_at	2.98326	0.000609648	ILF2	NM_004515	interleukin enhancer binding factor 2, 45kDa
202246_s_at	2.98106	0.000497303	CDK4	NM_000075	cyclin-dependent kinase 4
204127_at	2.97457	0.00718828	RFC3	BC000149	replication factor C (activator 1) 3, 38kDa
205174_s_at	2.96525	0.0295487	QPCT	NM_012413	glutaminyl-peptide cyclotransferase
201897_s_at	2.95975	0.0101039	CKS1B	NM_001826	CDC28 protein kinase regulatory subunit 1B
202998_s_at	2.95974	0.000520949	LOXL2	NM_002318	ectonucleoside triphosphate diphosphohydrolase 4 /// lysyl oxidase-like 2
202413_s_at	2.95815	0.000865478	USP1	NM_003368	ubiquitin specific peptidase 1
202483_s_at	2.95323	0.00119174	RANBP1	NM_002882	RAN binding protein 1
202854_at	2.8938	0.00766787	HPRT1	NM_000194	hypoxanthine phosphoribosyltransferase 1
203270_at	2.88983	0.00101964	DTYMK	NM_012145	deoxythymidylate kinase (thymidylate kinase) /// similar to Deoxythymidylate kinase (thymidylate kinase)
200790_at	2.88965	0.0233895	ODC1	NM_002539	ornithine decarboxylase 1
210511_s_at	2.88274	0.0134691	INHBA	M13436	inhibin, beta A
201472_at	2.86786	0.000322888	VBP1	NM_003372	von Hippel-Lindau binding protein 1
221776_s_at	2.84361	0.0213297	BRD7	AI885109	bromodomain containing 7
218757_s_at	2.84302	0.00245451	UPF3B	NM_023010	UPF3 regulator of nonsense transcripts homolog B (yeast)
203418_at	2.82443	0.00409848	CCNA2	NM_001237	cyclin A2
209172_s_at	2.82022	0.0227451	CENPF	U30872	centromere protein F, 350/400ka (mitosin)
208029_s_at	2.79567	0.00676601	LAPTM4B	NM_018407	lysosomal protein transmembrane 4 beta
209642_at	2.79425	0.0036973	BUB1	AF043294	budding uninhibited by benzimidazoles 1 homolog (yeast)
213253_at	2.78261	0.00211015	SMC2	AU154486	structural maintenance of chromosomes 2
204995_at	2.74499	0.0225792	CDK5R1	AL567411	cyclin-dependent kinase 5, regulatory subunit 1 (p35)
202613_at	2.73388	0.000891585	CTPS	NM_001905	CTP synthase
218755_at	2.73282	0.0098246	KIF20A	NM_005733	kinesin family member 20A
200745_s_at	2.72272	0.00409328	GNB1	AF070603	guanine nucleotide binding protein (G protein), beta polypeptide 1
218875_s_at	2.71366	0.012414	FBXO5	NM_012177	F-box protein 5
205656_at	2.70593	0.00788522	PCDH17	NM_014459	protocadherin 17
204252_at	2.70512	0.00490519	CDK2	M68520	cyclin-dependent kinase 2
200750_s_at	2.69327	0.00650696	RAN	AF054183	RAN, member RAS oncogene family
217963_s_at	2.6924	0.00170966	NGFRAP1	NM_014380	nerve growth factor receptor (TNFRSF16) associated protein 1
202330_s_at	2.6763	0.00296177	UNG	NM_003362	uracil-DNA glycosylase
201518_at	2.66498	0.00185038	CBX1	NM_006807	chromobox homolog 1 (HP1 beta homolog Drosophila )
204641_at	2.66333	0.00597588	NEK2	NM_002497	NIMA (never in mitosis gene a)-related kinase 2
222201_s_at	2.66107	0.0237779	CASP8AP2	AB037736	caspase 8 associated protein 2
205053_at	2.65676	0.0061716	PRIM1	NM_000946	primase, DNA, polypeptide 1 (49kDa)
213226_at	2.64795	0.0117833	CCNA2	AI346350	cyclin A2
201393_s_at	2.63767	0.0204767	IGF2R	NM_000876	insulin-like growth factor 2 receptor
212037_at	2.63354	0.00103737	PNN	BF508848	pinin, desmosome associated protein
208964_s_at	2.62209	0.0019186	FADS1	AL512760	fatty acid desaturase 1
201589_at	2.59907	0.0019582	SMC1A	D80000	structural maintenance of chromosomes 1A
201263_at	2.59466	0.00981467	TARS	NM_003191	threonyl-tRNA synthetase
204805_s_at	2.58788	0.0252086	H1FX	NM_006026	H1 histone family, member X
209433_s_at	2.58708	0.000167778	PPAT	AI457120	phosphoribosyl pyrophosphate amidotransferase
M27830_5_at	2.56783	0.0092444		M27830
200934_at	2.56213	0.000254095	DEK	NM_003472	DEK oncogene
212320_at	2.55956	0.00590722	TUBB	BC001002	tubulin, beta
201833_at	2.53498	0.000933828	HDAC2	NM_001527	histone deacetylase 2
200853_at	2.53167	0.000995054	H2AFZ	NM_002106	H2A histone family, member Z
202043_s_at	2.52758	0.00133801	SMS	NM_004595	spermine synthase
202517_at	2.52296	0.0496994	CRMP1	NM_001313	collapsin response mediator protein 1
209956_s_at	2.52029	0.0257785	CAMK2B	U23460	calcium/calmodulin-dependent protein kinase II beta
208694_at	2.51571	0.0153184	PRKDC	U47077	protein kinase, DNA-activated, catalytic polypeptide
204173_at	2.51077	0.00121067	MYL6B	NM_002475	myosin, light chain 6B, alkali, smooth muscle and non-muscle
208986_at	2.51052	0.00546153	TCF12	AL559478	transcription factor 12
203022_at	2.50194	0.0177556	RNASEH2A	NM_006397	ribonuclease H2, subunit A
202557_at	2.49673	0.00475092	HSPA13	AI718418	heat shock protein 70kDa family, member 13
205348_s_at	2.49538	0.0355658	DYNC1I1	NM_004411	dynein, cytoplasmic 1, intermediate chain 1
203344_s_at	2.48518	0.00011789	RBBP8	NM_002894	retinoblastoma binding protein 8
203564_at	2.48032	0.000753674	FANCG	NM_004629	Fanconi anemia, complementation group G
217988_at	2.4546	0.00324602	CCNB1IP1	NM_021178	cyclin B1 interacting protein 1
208925_at	2.44234	0.000206278	CLDND1	AF161522	claudin domain containing 1
210371_s_at	2.43162	0.0297369	RBBP4	BC003092	retinoblastoma binding protein 4
213262_at	2.42868	0.00142953	SACS	AI932370	spastic ataxia of Charlevoix-Saguenay (sacsin)
201479_at	2.4115	0.000800361	DKC1	NM_001363	dyskeratosis congenita 1, dyskerin
209526_s_at	2.40527	0.00129326	HDGFRP3	AB029156	hepatoma-derived growth factor, related protein 3
203917_at	2.39937	0.000287159	CXADR	NM_001338	coxsackie virus and adenovirus receptor
206089_at	2.39874	0.00488047	NELL1	NM_006157	NEL-like 1 (chicken)
201051_at	2.39802	0.00778018	ANP32A	BE560202	acidic (leucine-rich) nuclear phosphoprotein 32 family, member A
M33197_5_at	2.39798	0.0207567	GAPDH	M33197	glyceraldehyde-3-phosphate dehydrogenase
209054_s_at	2.38998	0.00824391	WHSC1	AF083389	Wolf-Hirschhorn syndrome candidate 1
204114_at	2.3821	0.0081655	NID2	NM_007361	nidogen 2 (osteonidogen)
40020_at	2.37883	0.000304759	SLC26A6	AB011536	cadherin, EGF LAG seven-pass G-type receptor 3 (flamingo homolog, Drosophila) /// solute carrier family 26, member 6
209139_s_at	2.37791	0.00159925	PRKRA	AF083033	protein kinase, interferon-inducible double stranded RNA dependent activator
208691_at	2.37739	0.0351941	TFRC	BC001188	transferrin receptor (p90, CD71)
218308_at	2.36596	0.0197947	TACC3	NM_006342	transforming, acidic coiled-coil containing protein 3
203276_at	2.36224	0.00444119	LMNB1	NM_005573	lamin B1
207030_s_at	2.361	0.00827376	CSRP2	NM_001321	cysteine and glycine-rich protein 2
204299_at	2.35593	0.0249085	FUSIP1	NM_021993	FUS interacting protein (serine/arginine-rich) 1 /// similar to FUS interacting protein (serine-arginine rich) 1
208398_s_at	2.35175	0.00793661	TBPL1	NM_004865	TBP-like 1
218683_at	2.34822	0.0473928	PTBP2	NM_021190	polypyrimidine tract binding protein 2
201714_at	2.3401	0.0289549	TUBG1	NM_001070	tubulin, gamma 1
210027_s_at	2.33026	0.00203939	APEX1	M80261	APEX nuclease (multifunctional DNA repair enzyme) 1
219229_at	2.32929	0.0190529	SLCO3A1	NM_013272	solute carrier organic anion transporter family, member 3A1
204224_s_at	2.32411	0.00217706	GCH1	NM_000161	GTP cyclohydrolase 1
200959_at	2.31263	0.00547862	FUS	NM_004960	fusion (involved in t(12;16) in malignant liposarcoma)
209030_s_at	2.30722	0.0290739	CADM1	NM_014333	cell adhesion molecule 1
204244_s_at	2.30485	0.00266154	DBF4	NM_006716	DBF4 homolog (S. cerevisiae)
212624_s_at	2.30345	0.0114415	CHN1	BF339445	chimerin (chimaerin) 1
202088_at	2.30195	7.25494e-06	SLC39A6	AI635449	solute carrier family 39 (zinc transporter), member 6
201697_s_at	2.29893	0.0138289	DNMT1	NM_001379	DNA (cytosine-5-)-methyltransferase 1
216237_s_at	2.29523	0.0185094	MCM5	AA807529	minichromosome maintenance complex component 5
202466_at	2.29401	0.000359061	POLS	NM_006999	polymerase (DNA directed) sigma
203313_s_at	2.29304	0.0116086	TGIF1	NM_003244	TGFB-induced factor homeobox 1
202983_at	2.28893	0.0134444	HLTF	AI760760	helicase-like transcription factor
200608_s_at	2.26961	0.0121898	RAD21	NM_006265	RAD21 homolog (S. pombe)
200665_s_at	2.26677	0.0145083	SPARC	NM_003118	secreted protein, acidic, cysteine-rich (osteonectin)
212190_at	2.26546	0.0134592	SERPINE2	AL541302	serpin peptidase inhibitor, clade E (nexin, plasminogen activator inhibitor type 1), member 2
218237_s_at	2.26377	0.00715671	SLC38A1	NM_030674	solute carrier family 38, member 1
207625_s_at	2.26339	0.00994491	CBFA2T2	NM_005093	core-binding factor, runt domain, alpha subunit 2; translocated to, 2
217815_at	2.25632	0.000138516	SUPT16H	NM_007192	suppressor of Ty 16 homolog (S. cerevisiae)
201839_s_at	2.25629	0.0130742	EPCAM	NM_002354	epithelial cell adhesion molecule
209012_at	2.25626	0.00988754	TRIO	AV718192	triple functional domain (PTPRF interacting)
201448_at	2.25528	0.0494793	TIA1	AL046419	TIA1 cytotoxic granule-associated RNA binding protein
202668_at	2.25222	0.00519048	EFNB2	BF001670	ephrin-B2
202501_at	2.24289	1.28e-05	MAPRE2	NM_014268	microtubule-associated protein, RP/EB family, member 2
208549_x_at	2.24121	0.0450653	PTMAP7	NM_016171	prothymosin, alpha pseudogene 7
210809_s_at	2.23411	0.00376424	POSTN	D13665	periostin, osteoblast specific factor
201222_s_at	2.2204	0.00730075	RAD23B	AL527365	RAD23 homolog B (S. cerevisiae)
203247_s_at	2.21802	0.011037	ZNF24	BC003566	zinc finger protein 24
209695_at	2.21446	0.000688663	LOC100131062 /// PTP4A3	BC003105	similar to protein tyrosine phosphatase type IVA, member 3 /// protein tyrosine phosphatase type IVA, member 3
200039_s_at	2.2117	0.0338347	PSMB2	NM_002794	proteasome (prosome, macropain) subunit, beta type, 2
202218_s_at	2.20534	0.030845	FADS2	NM_004265	fatty acid desaturase 2
208644_at	2.20378	0.00609624	PARP1	M32721	poly (ADP-ribose) polymerase 1
217975_at	2.20311	0.00457904	WBP5	NM_016303	WW domain binding protein 5
212160_at	2.20097	0.000428533	XPOT	AI984005	exportin, tRNA (nuclear export receptor for tRNAs)
213609_s_at	2.19508	0.0499776	SEZ6L	AB023144	seizure related 6 homolog (mouse)-like
202911_at	2.1921	0.00970809	MSH6	NM_000179	mutS homolog 6 (E. coli)
204092_s_at	2.18943	0.0137731	AURKA	NM_003600	aurora kinase A
212681_at	2.17895	0.0036266	EPB41L3	AI770004	erythrocyte membrane protein band 4.1-like 3
204905_s_at	2.1767	0.0472804	EEF1E1	NM_004280	eukaryotic translation elongation factor 1 epsilon 1
201111_at	2.16953	0.0226927	CSE1L	AF053641	CSE1 chromosome segregation 1-like (yeast)
208761_s_at	2.1547	0.0111683	SUMO1	U67122	SMT3 suppressor of mif two 3 homolog 1 (S. cerevisiae)
202268_s_at	2.14936	0.00182082	NAE1	NM_003905	NEDD8 activating enzyme E1 subunit 1
202260_s_at	2.14825	0.0247619	STXBP1	NM_003165	syntaxin binding protein 1
201362_at	2.14541	0.00505654	IVNS1ABP	AF205218	influenza virus NS1A binding protein
201666_at	2.14514	0.0461491	TIMP1	NM_003254	TIMP metallopeptidase inhibitor 1
201791_s_at	2.14074	0.0407517	DHCR7	NM_001360	7-dehydrocholesterol reductase
211148_s_at	2.13163	0.0171473	ANGPT2	AF187858	angiopoietin 2
201013_s_at	2.13096	0.000309574	PAICS	AA902652	phosphoribosylaminoimidazole carboxylase, phosphoribosylaminoimidazole succinocarboxamide synthetase
214437_s_at	2.12677	0.0383022	SHMT2	NM_005412	serine hydroxymethyltransferase 2 (mitochondrial)
218250_s_at	2.12607	0.000655524	CNOT7	NM_013354	CCR4-NOT transcription complex, subunit 7
213587_s_at	2.12455	0.0326448	ATP6V0E2	AI884867	ATPase, H+ transporting V0 subunit e2
207714_s_at	2.12284	0.00164159	SERPINH1	NM_004353	serpin peptidase inhibitor, clade H (heat shock protein 47), member 1, (collagen binding protein 1)
201760_s_at	2.11851	0.0137222	WSB2	NM_018639	WD repeat and SOCS box-containing 2
209449_at	2.10652	0.00380228	LSM2	AF196468	LSM2 homolog, U6 small nuclear RNA associated (S. cerevisiae)
218499_at	2.10622	0.0265455	RP6-213H19.1	NM_016542	serine/threonine protein kinase MST4
201698_s_at	2.10577	0.00213581	SFRS9	NM_003769	splicing factor, arginine/serine-rich 9
217811_at	2.10356	0.0330445	SELT	NM_016275	selenoprotein T
206052_s_at	2.10073	0.0114094	SLBP	NM_006527	stem-loop binding protein
204835_at	2.09819	0.000936708	POLA1	NM_016937	polymerase (DNA directed), alpha 1, catalytic subunit
203349_s_at	2.09523	0.0221321	ETV5	NM_004454	ets variant 5
202306_at	2.09135	0.00397544	POLR2G	NM_002696	polymerase (RNA) II (DNA directed) polypeptide G
209520_s_at	2.08427	0.00315644	NCBP1	BC001450	nuclear cap binding protein subunit 1, 80kDa
203665_at	2.08335	0.00856596	HMOX1	NM_002133	heme oxygenase (decycling) 1
201105_at	2.08256	0.0227484	LGALS1	NM_002305	lectin, galactoside-binding, soluble, 1
203832_at	2.07958	0.00775105	SNRPF	NM_003095	small nuclear ribonucleoprotein polypeptide F
204559_s_at	2.07661	0.0160738	LSM7	NM_016199	LSM7 homolog, U6 small nuclear RNA associated (S. cerevisiae)
200078_s_at	2.07497	0.00727607	ATP6V0B	BC005876	ATPase, H+ transporting, lysosomal 21kDa, V0 subunit b
X00351_M_at	2.07081	0.024705	ACTB	X00351	actin, beta
203228_at	2.07004	0.00462113	PAFAH1B3	NM_002573	platelet-activating factor acetylhydrolase, isoform Ib, gamma subunit 29kDa
203145_at	2.06964	0.0102765	SPAG5	NM_006461	sperm associated antigen 5
200940_s_at	2.0682	0.0155964	RERE	AB036737	arginine-glutamic acid dipeptide (RE) repeats
214086_s_at	2.06808	0.00608485	PARP2	AK001980	poly (ADP-ribose) polymerase 2
201565_s_at	2.06519	0.0310891	ID2	NM_002166	inhibitor of DNA binding 2, dominant negative helix-loop-helix protein
201055_s_at	2.05544	0.0065449	HNRNPA0	NM_006805	heterogeneous nuclear ribonucleoprotein A0
208002_s_at	2.05484	0.00156326	ACOT7	NM_007274	acyl-CoA thioesterase 7
202397_at	2.05332	0.00632367	NUTF2	NM_005796	nuclear transport factor 2
218497_s_at	2.0468	0.0349927	RNASEH1	NM_002936	ribonuclease H1
204225_at	2.04638	0.00402399	HDAC4	NM_006037	histone deacetylase 4
212321_at	2.04529	0.01496	SGPL1	AB033078	sphingosine-1-phosphate lyase 1
209259_s_at	2.03381	0.0308903	SMC3	AF020043	structural maintenance of chromosomes 3
202370_s_at	2.02129	0.0019159	CBFB	NM_001755	core-binding factor, beta subunit
208828_at	2.01867	0.0133088	POLE3	BC004170	polymerase (DNA directed), epsilon 3 (p17 subunit)
205794_s_at	2.01745	0.0370603	NOVA1	NM_002515	neuro-oncological ventral antigen 1
201438_at	2.01458	0.0385343	COL6A3	NM_004369	collagen, type VI, alpha 3
202146_at	2.01125	6.14082e-05	IFRD1	AA747426	interferon-related developmental regulator 1
205548_s_at	2.00824	0.0210157	BTG3	NM_006806	BTG family, member 3
201386_s_at	2.00207	0.00060488	DHX15	AF279891	DEAH (Asp-Glu-Ala-His) box polypeptide 15
204649_at	2.00116	0.0105181	TROAP	NM_005480	trophinin associated protein (tastin)
201302_at	-2.01577	0.0341875	ANXA4	NM_001153	annexin A4
203359_s_at	-2.0186	0.024634	MYCBP	AL525412	c-myc binding protein
210947_s_at	-2.01983	0.0260368	MSH3	J04810	mutS homolog 3 (E. coli)
205241_at	-2.01984	0.0148994	SCO2	NM_005138	SCO cytochrome oxidase deficient homolog 2 (yeast)
211004_s_at	-2.01992	0.0175719	ALDH3B1	BC002553	aldehyde dehydrogenase 3 family, member B1
215800_at	-2.0221	0.00153926	DUOX1	AL137592	dual oxidase 1
221666_s_at	-2.02356	0.0219934	PYCARD	BC004470	PYD and CARD domain containing
213590_at	-2.02766	0.00426905	LOC100133772 /// SLC16A5	AA705628	similar to MCT /// solute carrier family 16, member 5 (monocarboxylic acid transporter 6)
202957_at	-2.028	0.0421787	HCLS1	NM_005335	hematopoietic cell-specific Lyn substrate 1
201331_s_at	-2.03394	0.00358119	STAT6	BC004973	signal transducer and activator of transcription 6, interleukin-4 induced
208623_s_at	-2.03436	0.0165907	EZR	J05021	ezrin
205464_at	-2.03745	0.0146765	SCNN1B	NM_000336	sodium channel, nonvoltage-gated 1, beta
210133_at	-2.03825	0.0266621	CCL11	D49372	chemokine (C-C motif) ligand 11
201952_at	-2.0386	0.024435	ALCAM	AA156721	activated leukocyte cell adhesion molecule
202712_s_at	-2.03924	0.0285318	CKMT1A /// CKMT1B /// LOC100133623	NM_020990	creatine kinase, mitochondrial 1A /// creatine kinase, mitochondrial 1B /// similar to Creatine kinase, ubiquitous mitochondrial precursor (U-MtCK) (Mia-CK) (Acidic-type mitochondrial creatine kinase)
209667_at	-2.0418	0.00156592	CES2	BF033242	carboxylesterase 2 (intestine, liver)
220108_at	-2.04198	0.0408503	GNA14	NM_004297	guanine nucleotide binding protein (G protein), alpha 14
221864_at	-2.0425	4.53175e-05	ORAI3	AW517464	ORAI calcium release-activated calcium modulator 3
205405_at	-2.04814	0.0477396	SEMA5A	NM_003966	sema domain, seven thrombospondin repeats (type 1 and type 1-like), transmembrane domain (TM) and short cytoplasmic domain, (semaphorin) 5A
201360_at	-2.05168	0.00391143	CST3	NM_000099	cystatin C
203305_at	-2.05224	0.0143494	F13A1	NM_000129	coagulation factor XIII, A1 polypeptide
1007_s_at	-2.05283	0.000651244	DDR1	U48705	discoidin domain receptor tyrosine kinase 1
204417_at	-2.05667	0.00129022	GALC	NM_000153	galactosylceramidase
209605_at	-2.06643	0.0186886	TST	D87292	thiosulfate sulfurtransferase (rhodanese)
219610_at	-2.06645	0.000250879	RGNEF	NM_022448	Rho-guanine nucleotide exchange factor
217751_at	-2.06896	0.00361409	GSTK1	NM_015917	glutathione S-transferase kappa 1
218966_at	-2.07598	0.00487363	MYO5C	NM_018728	myosin VC
205922_at	-2.08178	0.0441378	VNN2	NM_004665	vanin 2
205485_at	-2.08225	0.0476259	RYR1	NM_000540	ryanodine receptor 1 (skeletal)
208335_s_at	-2.08669	0.0193259	DARC	NM_002036	Duffy blood group, chemokine receptor
205130_at	-2.08945	0.0194601	RAGE	NM_014226	renal tumor antigen
205392_s_at	-2.09411	0.00345501	CCL14 /// CCL15	NM_004166	chemokine (C-C motif) ligand 14 /// chemokine (C-C motif) ligand 15
221748_s_at	-2.10035	0.0372323	TNS1	AL046979	tensin 1
202439_s_at	-2.1059	0.00637886	IDS	NM_000202	iduronate 2-sulfatase
206770_s_at	-2.10703	0.00691423	SLC35A3	NM_012243	solute carrier family 35 (UDP-N-acetylglucosamine (UDP-GlcNAc) transporter), member A3
219553_at	-2.10939	0.0327049	NME7	NM_013330	non-metastatic cells 7, protein expressed in (nucleoside-diphosphate kinase)
209368_at	-2.116	0.000321948	EPHX2	AF233336	epoxide hydrolase 2, cytoplasmic
204703_at	-2.13224	0.0113829	IFT88	NM_006531	intraflagellar transport 88 homolog (Chlamydomonas)
210021_s_at	-2.13839	0.00471108	CCNO	BC004877	cyclin O
208944_at	-2.13859	0.0301729	TGFBR2	D50683	transforming growth factor, beta receptor II (70/80kDa)
201348_at	-2.14112	0.0141747	GPX3	NM_002084	glutathione peroxidase 3 (plasma)
214033_at	-2.14286	0.012954	ABCC6	AI084637	ATP-binding cassette, sub-family C (CFTR/MRP), member 6
204931_at	-2.14372	0.0130259	TCF21	NM_003206	transcription factor 21
202449_s_at	-2.14589	0.000553277	RXRA	NM_002957	retinoid X receptor, alpha
202597_at	-2.14734	0.000850629	IRF6	AU144284	interferon regulatory factor 6
217911_s_at	-2.15864	0.00453332	BAG3	NM_004281	BCL2-associated athanogene 3
203152_at	-2.1645	0.0124768	MRPL40	NM_003776	mitochondrial ribosomal protein L40
220623_s_at	-2.18127	0.0215059	TSGA10	NM_025244	testis specific, 10
201286_at	-2.18811	0.0224254	SDC1	Z48199	syndecan 1
208606_s_at	-2.19529	0.00164073	WNT4	NM_030761	wingless-type MMTV integration site family, member 4
213068_at	-2.19826	0.0361216	DPT	AI146848	dermatopontin
207367_at	-2.19853	0.0147602	ATP12A	NM_001676	ATPase, H+/K+ transporting, nongastric, alpha polypeptide
218204_s_at	-2.20119	0.00546823	FYCO1	NM_024513	FYVE and coiled-coil domain containing 1
203908_at	-2.21165	0.0443456	SLC4A4	NM_003759	solute carrier family 4, sodium bicarbonate cotransporter, member 4
220280_s_at	-2.22033	0.00556693	ANKMY1	NM_016552	ankyrin repeat and MYND domain containing 1
219936_s_at	-2.23468	0.0465823	GPR87	NM_023915	G protein-coupled receptor 87
210827_s_at	-2.25014	0.00574167	ELF3	U73844	E74-like factor 3 (ets domain transcription factor, epithelial-specific )
204419_x_at	-2.25143	0.0166314	HBG1 /// HBG2	NM_000184	hemoglobin, gamma A /// hemoglobin, gamma G
201540_at	-2.25717	0.0382775	FHL1	NM_001449	four and a half LIM domains 1
206200_s_at	-2.25749	0.000954366	ANXA11	NM_001157	annexin A11
200965_s_at	-2.25783	0.0126328	ABLIM1	NM_006720	actin binding LIM protein 1
203895_at	-2.25862	0.0232055	PLCB4	AL535113	phospholipase C, beta 4
220992_s_at	-2.25891	0.0153941	C1orf25	NM_030934	chromosome 1 open reading frame 25
209500_x_at	-2.27334	0.000562682	TNFSF12 /// TNFSF12-TNFSF13 /// TNFSF13	AF114012	tumor necrosis factor (ligand) superfamily, member 12 /// TNFSF12-TNFSF13 readthrough transcript /// tumor necrosis factor (ligand) superfamily, member 13
202546_at	-2.27673	0.00553834	VAMP8	NM_003761	vesicle-associated membrane protein 8 (endobrevin)
201939_at	-2.27934	0.013133	PLK2	NM_006622	polo-like kinase 2 (Drosophila)
204051_s_at	-2.2796	0.0434171	SFRP4	AW089415	secreted frizzled-related protein 4
204990_s_at	-2.29645	0.0149374	ITGB4	NM_000213	integrin, beta 4
209821_at	-2.30113	0.00181722	IL33	AB024518	interleukin 33
204848_x_at	-2.30816	0.0113633	HBG1 /// HBG2	NM_000559	hemoglobin, gamma A /// hemoglobin, gamma G
204341_at	-2.31418	0.00475011	TRIM16	NM_006470	tripartite motif-containing 16
200670_at	-2.31928	0.00116362	XBP1	NM_005080	X-box binding protein 1
207096_at	-2.32852	0.0359721	SAA4	NM_006512	serum amyloid A4, constitutive
216836_s_at	-2.33132	0.000637657	ERBB2	X03363	v-erb-b2 erythroblastic leukemia viral oncogene homolog 2, neuro/glioblastoma derived oncogene homolog (avian)
200904_at	-2.3325	0.00742716	HLA-E	X56841	major histocompatibility complex, class I, E
823_at	-2.34225	0.00280185	CX3CL1	U84487	chemokine (C-X3-C motif) ligand 1
208126_s_at	-2.34648	0.000296865	CYP2C18	NM_000772	cytochrome P450, family 2, subfamily C, polypeptide 18
204041_at	-2.35026	0.000162733	MAOB	NM_000898	monoamine oxidase B
200660_at	-2.35357	0.0131897	S100A11	NM_005620	S100 calcium binding protein A11
209074_s_at	-2.35932	0.0128282	FAM107A	AL050264	family with sequence similarity 107, member A
217967_s_at	-2.3692	0.0329661	FAM129A	AF288391	family with sequence similarity 129, member A
201798_s_at	-2.37031	0.0273366	MYOF	NM_013451	myoferlin
202688_at	-2.38486	0.00087874	TNFSF10	NM_003810	tumor necrosis factor (ligand) superfamily, member 10
205891_at	-2.39204	0.00901659	ADORA2B	NM_000676	adenosine A2b receptor
204345_at	-2.39969	0.00383571	COL16A1	NM_001856	collagen, type XVI, alpha 1
203151_at	-2.4044	0.000142847	MAP1A	AW296788	microtubule-associated protein 1A
203509_at	-2.41333	0.00164097	SORL1	NM_003105	sortilin-related receptor, L(DLR class) A repeats-containing
200862_at	-2.41354	0.00151679	DHCR24	NM_014762	24-dehydrocholesterol reductase
209047_at	-2.41759	0.0360234	AQP1	AL518391	aquaporin 1 (Colton blood group)
204824_at	-2.41958	0.0063802	ENDOG	NM_004435	endonuclease G
201042_at	-2.42325	0.00679279	TGM2	AL031651	transglutaminase 2 (C polypeptide, protein-glutamine-gamma-glutamyltransferase)
202295_s_at	-2.43606	0.0001188	CTSH	NM_004390	cathepsin H
208683_at	-2.44532	0.00447191	CAPN2	M23254	calpain 2, (m/II) large subunit
209917_s_at	-2.45033	0.000860745	TP53TG1	BC002709	TP53 target 1 (non-protein coding)
200066_at	-2.45567	0.000959333	IK	AF182645	IK cytokine, down-regulator of HLA II
202193_at	-2.46072	0.00292229	LIMK2	NM_005569	LIM domain kinase 2
210168_at	-2.46886	0.00612857	C6	J05064	complement component 6
205997_at	-2.47012	0.045114	ADAM28	NM_021778	ADAM metallopeptidase domain 28
203881_s_at	-2.47672	0.00484488	DMD	NM_004010	dystrophin
36830_at	-2.48299	0.00458876	MIPEP	U80034	mitochondrial intermediate peptidase
201012_at	-2.48576	0.0401006	ANXA1	NM_000700	annexin A1
202458_at	-2.4893	0.0151788	PRSS23	NM_007173	protease, serine, 23
202488_s_at	-2.49139	0.00178999	FXYD3	NM_005971	FXYD domain containing ion transport regulator 3
211429_s_at	-2.49383	0.0178676	SERPINA1	AF119873	serpin peptidase inhibitor, clade A (alpha-1 antiproteinase, antitrypsin), member 1
208153_s_at	-2.5023	0.000426961	FAT2	NM_001447	FAT tumor suppressor homolog 2 (Drosophila)
206243_at	-2.50644	2.87732e-05	TIMP4	NM_003256	TIMP metallopeptidase inhibitor 4
206191_at	-2.51088	0.000603902	ENTPD3	NM_001248	ectonucleoside triphosphate diphosphohydrolase 3
204955_at	-2.51873	0.0451272	SRPX	NM_006307	sushi-repeat-containing protein, X-linked
203074_at	-2.52441	0.0331867	ANXA8 /// ANXA8L1 /// ANXA8L2	NM_001630	annexin A8 /// annexin A8-like 1 /// annexin A8-like 2
202995_s_at	-2.54418	0.031752	FBLN1	NM_006486	fibulin 1
40665_at	-2.54699	0.0326654	FMO3	M83772	flavin containing monooxygenase 3
202017_at	-2.55056	0.00263602	EPHX1	NM_000120	epoxide hydrolase 1, microsomal (xenobiotic)
203766_s_at	-2.5537	0.011651	LMOD1	NM_012134	leiomodin 1 (smooth muscle)
206094_x_at	-2.55621	0.0335986	UGT1A1 /// UGT1A10 /// UGT1A3 /// UGT1A4 /// UGT1A5 /// UGT1A6 /// UGT1A7 /// UGT1A8 /// UGT1A9	NM_001072	UDP glucuronosyltransferase 1 family, polypeptide A1 /// UDP glucuronosyltransferase 1 family, polypeptide A10 /// UDP glucuronosyltransferase 1 family, polypeptide A3 /// UDP glucuronosyltransferase 1 family, polypeptide A4 /// UDP glucuronosyltransferase 1 family, polypeptide A5 /// UDP glucuronosyltransferase 1 family, polypeptide A6 /// UDP glucuronosyltransferase 1 family, polypeptide A7 ///…
206560_s_at	-2.5593	0.0057108	MIA	NM_006533	melanoma inhibitory activity
212971_at	-2.55957	0.00267445	CARS	AI769685	cysteinyl-tRNA synthetase
221215_s_at	-2.56769	0.0010598	RIPK4	NM_020639	receptor-interacting serine-threonine kinase 4
205073_at	-2.57275	0.00198655	CYP2J2	NM_000775	cytochrome P450, family 2, subfamily J, polypeptide 2
208228_s_at	-2.57826	0.0179705	FGFR2	M87771	fibroblast growth factor receptor 2
219956_at	-2.57859	0.0281159	GALNT6	NM_007210	UDP-N-acetyl-alpha-D-galactosamine:polypeptide N-acetylgalactosaminyltransferase 6 (GalNAc-T6)
205251_at	-2.6054	0.020772	PER2	NM_022817	period homolog 2 (Drosophila)
202286_s_at	-2.60692	0.0331341	TACSTD2	J04152	tumor-associated calcium signal transducer 2
205906_at	-2.61068	0.00578109	FOXJ1	NM_001454	forkhead box J1
220230_s_at	-2.61107	2.70767e-05	CYB5R2	NM_016229	cytochrome b5 reductase 2
209230_s_at	-2.62712	0.00199553	NUPR1	AF135266	nuclear protein 1
205470_s_at	-2.63578	0.0433219	KLK11	NM_006853	kallikrein-related peptidase 11
209950_s_at	-2.63858	0.00209407	VILL	BC004300	villin-like
41660_at	-2.6423	0.000327456	CELSR1	AL031588	cadherin, EGF LAG seven-pass G-type receptor 1 (flamingo homolog, Drosophila)
204731_at	-2.66028	0.00162883	TGFBR3	NM_003243	transforming growth factor, beta receptor III
35148_at	-2.66039	0.00576446	TJP3	AC005954	tight junction protein 3 (zona occludens 3)
202625_at	-2.66174	0.00569588	LYN	AI356412	v-yes-1 Yamaguchi sarcoma viral related oncogene homolog
209894_at	-2.66674	0.0440164	LEPR	U50748	leptin receptor
207126_x_at	-2.66715	0.0297029	UGT1A1 /// UGT1A10 /// UGT1A4 /// UGT1A6 /// UGT1A8 /// UGT1A9	NM_000463	UDP glucuronosyltransferase 1 family, polypeptide A1 /// UDP glucuronosyltransferase 1 family, polypeptide A10 /// UDP glucuronosyltransferase 1 family, polypeptide A4 /// UDP glucuronosyltransferase 1 family, polypeptide A6 /// UDP glucuronosyltransferase 1 family, polypeptide A8 /// UDP glucuronosyltransferase 1 family, polypeptide A9
202054_s_at	-2.66774	0.00607286	ALDH3A2	NM_000382	aldehyde dehydrogenase 3 family, member A2
204470_at	-2.70704	0.0039945	CXCL1	NM_001511	chemokine (C-X-C motif) ligand 1 (melanoma growth stimulating activity, alpha)
205489_at	-2.70763	0.00854067	CRYM	NM_001888	crystallin, mu
204179_at	-2.70825	0.00586766	MB	NM_005368	myoglobin
210072_at	-2.71285	0.0334241	CCL19	U88321	chemokine (C-C motif) ligand 19
205379_at	-2.71832	0.000183006	CBR3	NM_001236	carbonyl reductase 3
203407_at	-2.7248	0.0106221	PPL	NM_002705	periplakin
205141_at	-2.75307	0.00084746	ANG	NM_001145	angiogenin, ribonuclease, RNase A family, 5
204591_at	-2.76495	0.0292822	CHL1	NM_006614	cell adhesion molecule with homology to L1CAM (close homolog of L1)
207913_at	-2.77003	0.00148641	CYP2F1	NM_000774	cytochrome P450, family 2, subfamily F, polypeptide 1
220302_at	-2.77132	0.0265187	MAK	NM_005906	male germ cell-associated kinase
200878_at	-2.7724	0.0330686	EPAS1	AF052094	endothelial PAS domain protein 1
205559_s_at	-2.79281	0.00109696	PCSK5	NM_006200	proprotein convertase subtilisin/kexin type 5
218960_at	-2.80574	0.0294009	TMPRSS4	NM_016425	transmembrane protease, serine 4
202283_at	-2.81213	0.0157749	SERPINF1	NM_002615	serpin peptidase inhibitor, clade F (alpha-2 antiplasmin, pigment epithelium derived factor), member 1
220528_at	-2.81713	0.00335938	VNN3	NM_018399	vanin 3
218807_at	-2.85068	0.0125041	VAV3	NM_006113	vav 3 guanine nucleotide exchange factor
205185_at	-2.85854	0.012981	SPINK5	NM_006846	serine peptidase inhibitor, Kazal type 5
220050_at	-2.85948	0.00309265	C9orf9	NM_018956	chromosome 9 open reading frame 9
204897_at	-2.86654	0.010242	PTGER4	AA897516	prostaglandin E receptor 4 (subtype EP4)
221024_s_at	-2.8843	0.00498651	SLC2A10	NM_030777	solute carrier family 2 (facilitated glucose transporter), member 10
205382_s_at	-2.90192	0.00628024	CFD	NM_001928	complement factor D (adipsin)
204070_at	-2.90895	0.00251088	RARRES3	NM_004585	retinoic acid receptor responder (tazarotene induced) 3
201349_at	-2.92043	3.62522e-05	SLC9A3R1	NM_004252	solute carrier family 9 (sodium/hydrogen exchanger), member 3 regulator 1
220197_at	-2.96351	0.0122541	ATP6V0A4	NM_020632	ATPase, H+ transporting, lysosomal V0 subunit a4
202075_s_at	-2.98186	0.000685121	PLTP	NM_006227	phospholipid transfer protein
204753_s_at	-3.00223	0.0249987	HLF	AI810712	hepatic leukemia factor
207222_at	-3.0364	0.00458136	PLA2G10	NM_003561	phospholipase A2, group X
211471_s_at	-3.03742	0.00804712	RAB36	AF133588	RAB36, member RAS oncogene family
220500_s_at	-3.04638	0.00478443	RABL2A /// RABL2B	NM_007082	RAB, member of RAS oncogene family-like 2A /// RAB, member of RAS oncogene family-like 2B
204788_s_at	-3.06207	0.00202948	PPOX	NM_000309	protoporphyrinogen oxidase
209581_at	-3.0657	0.00354235	PLA2G16	BC001387	phospholipase A2, group XVI
205518_s_at	-3.09831	0.0140462	CMAH	NM_003570	cytidine monophosphate-N-acetylneuraminic acid hydroxylase (CMP-N-acetylneuraminate monooxygenase) pseudogene
205668_at	-3.11096	0.00139274	LY75	NM_002349	lymphocyte antigen 75
206165_s_at	-3.11144	0.0163655	CLCA2	NM_006536	chloride channel regulator 2
202289_s_at	-3.11912	0.00931819	TACC2	NM_006997	transforming, acidic coiled-coil containing protein 2
207328_at	-3.12367	0.00701737	ALOX15	NM_001140	arachidonate 15-lipoxygenase
204363_at	-3.13601	0.00959117	F3	NM_001993	coagulation factor III (thromboplastin, tissue factor)
57540_at	-3.13872	0.00302201	RBKS	AI823980	ribokinase
205769_at	-3.15599	0.00825337	SLC27A2	NM_003645	solute carrier family 27 (fatty acid transporter), member 2
212586_at	-3.1591	0.00220409	CAST	AA195244	calpastatin
205206_at	-3.20552	0.0176896	KAL1	NM_000216	Kallmann syndrome 1 sequence
203400_s_at	-3.2138	0.00525532	TF	NM_001063	transferrin
205158_at	-3.2262	0.00346448	RNASE4	NM_002937	ribonuclease, RNase A family, 4
217767_at	-3.25624	0.015846	C3	NM_000064	complement component 3
206825_at	-3.2575	0.0162903	OXTR	NM_000916	oxytocin receptor
209706_at	-3.27622	0.00417863	NKX3-1	AF247704	NK3 homeobox 1
210534_s_at	-3.30283	0.00767485	B9D1	BC002944	B9 protein domain 1
203571_s_at	-3.32205	0.0237691	C10orf116	NM_006829	chromosome 10 open reading frame 116
211564_s_at	-3.36441	0.000146171	PDLIM4	BC003096	PDZ and LIM domain 4
218729_at	-3.37953	0.00176955	LXN	NM_020169	latexin
202481_at	-3.45263	0.000501526	DHRS3	NM_004753	dehydrogenase/reductase (SDR family) member 3
207330_at	-3.48273	0.00202852	PZP	NM_002864	pregnancy-zone protein
213800_at	-3.48627	0.00425402	CFH	X04697	complement factor H
205081_at	-3.50491	0.00316408	CRIP1	NM_001311	cysteine-rich protein 1 (intestinal)
205709_s_at	-3.5272	0.000788466	CDS1	NM_001263	CDP-diacylglycerol synthase (phosphatidate cytidylyltransferase) 1
209194_at	-3.53481	0.00190591	CETN2	BC005334	centrin, EF-hand protein, 2
205037_at	-3.56031	0.00190674	RABL4	NM_006860	RAB, member of RAS oncogene family-like 4
202201_at	-3.57404	0.0170232	BLVRB	NM_000713	biliverdin reductase B (flavin reductase (NADPH))
209829_at	-3.58608	0.00945003	FAM65B	AB002384	family with sequence similarity 65, member B
209270_at	-3.59635	0.00409126	LAMB3	L25541	laminin, beta 3
219151_s_at	-3.61445	0.00650639	RABL2A /// RABL2B	NM_007081	RAB, member of RAS oncogene family-like 2A /// RAB, member of RAS oncogene family-like 2B
218002_s_at	-3.62749	0.0296344	CXCL14	NM_004887	chemokine (C-X-C motif) ligand 14
207959_s_at	-3.63431	0.0035681	DNAH9	NM_004662	dynein, axonemal, heavy chain 9
204846_at	-3.63581	0.0104223	CP	NM_000096	ceruloplasmin (ferroxidase)
201820_at	-3.65431	0.0159135	KRT5	NM_000424	keratin 5
218437_s_at	-3.68787	0.0098504	LZTFL1	NM_020347	leucine zipper transcription factor-like 1
220161_s_at	-3.7136	0.0015318	EPB41L4B	NM_019114	erythrocyte membrane protein band 4.1 like 4B
205208_at	-3.72224	0.00170452	ALDH1L1	NM_012190	aldehyde dehydrogenase 1 family, member L1
201650_at	-3.76957	0.0028555	JUP /// KRT19	NM_002276	junction plakoglobin /// keratin 19
206483_at	-3.79508	0.00262655	LRRC6	NM_012472	leucine rich repeat containing 6
201953_at	-3.79679	0.00315017	CIB1	NM_006384	calcium and integrin binding 1 (calmyrin)
214440_at	-3.81602	0.00692935	NAT1	NM_000662	N-acetyltransferase 1 (arylamine N-acetyltransferase)
205220_at	-3.91448	0.000683511	GPR109B	NM_006018	G protein-coupled receptor 109B
204151_x_at	-3.95856	0.0289064	AKR1C1	NM_001353	aldo-keto reductase family 1, member C1 (dihydrodiol dehydrogenase 1; 20-alpha (3-alpha)-hydroxysteroid dehydrogenase)
219799_s_at	-3.97021	0.0131894	DHRS9	NM_005771	dehydrogenase/reductase (SDR family) member 9
205726_at	-4.00502	0.000519735	DIAPH2	NM_006729	diaphanous homolog 2 (Drosophila)
209699_x_at	-4.03256	0.0386827	AKR1C2	U05598	aldo-keto reductase family 1, member C2 (dihydrodiol dehydrogenase 2; bile acid binding protein; 3-alpha hydroxysteroid dehydrogenase, type III)
202504_at	-4.07387	0.00200076	TRIM29	NM_012101	tripartite motif-containing 29
215125_s_at	-4.10698	0.0132743	UGT1A1 /// UGT1A10 /// UGT1A3 /// UGT1A4 /// UGT1A5 /// UGT1A6 /// UGT1A7 /// UGT1A8 /// UGT1A9	AV691323	UDP glucuronosyltransferase 1 family, polypeptide A1 /// UDP glucuronosyltransferase 1 family, polypeptide A10 /// UDP glucuronosyltransferase 1 family, polypeptide A3 /// UDP glucuronosyltransferase 1 family, polypeptide A4 /// UDP glucuronosyltransferase 1 family, polypeptide A5 /// UDP glucuronosyltransferase 1 family, polypeptide A6 /// UDP glucuronosyltransferase 1 family, polypeptide A7 ///…
220105_at	-4.14212	0.00214616	RTDR1	NM_014433	rhabdoid tumor deletion region gene 1
212187_x_at	-4.16645	0.0153403	PTGDS	NM_000954	prostaglandin D2 synthase 21kDa (brain)
210323_at	-4.19638	0.000988007	TEKT2	AB033823	tektin 2 (testicular)
220125_at	-4.21389	0.000308986	DNAI1	NM_012144	dynein, axonemal, intermediate chain 1
207808_s_at	-4.30307	0.000571058	PROS1	NM_000313	protein S (alpha)
204437_s_at	-4.31468	0.00155867	FOLR1	NM_016725	folate receptor 1 (adult)
222102_at	-4.32068	0.000943052	GSTA3	NM_000847	glutathione S-transferase alpha 3
204542_at	-4.38374	6.10096e-05	ST6GALNAC2	NM_006456	ST6 (alpha-N-acetyl-neuraminyl-2,3-beta-galactosyl-1,3)-N-acetylgalactosaminide alpha-2,6-sialyltransferase 2
210390_s_at	-4.44246	0.00323302	CCL14 /// CCL15	AF031587	chemokine (C-C motif) ligand 14 /// chemokine (C-C motif) ligand 15
203021_at	-4.45717	9.24985e-05	SLPI	NM_003064	secretory leukocyte peptidase inhibitor
203675_at	-4.48045	0.000596933	NUCB2	NM_005013	nucleobindin 2
209173_at	-4.51172	0.00252172	AGR2	AF088867	anterior gradient homolog 2 (Xenopus laevis)
201525_at	-4.55119	0.00104279	APOD	NM_001647	apolipoprotein D
209309_at	-4.6323	0.0469187	AZGP1	D90427	alpha-2-glycoprotein 1, zinc-binding
204379_s_at	-4.63645	0.00832311	FGFR3	NM_000142	fibroblast growth factor receptor 3
205009_at	-4.68117	0.00537538	TFF1	NM_003225	trefoil factor 1
205513_at	-4.70696	0.0143886	TCN1	NM_001062	transcobalamin I (vitamin B12 binding protein, R binder family)
208498_s_at	-4.73114	0.000283887	AMY1A	NM_004038	amylase, alpha 1A (salivary) /// amylase, alpha 1B (salivary) /// amylase, alpha 1C (salivary) /// amylase, alpha 2A (pancreatic) /// amylase, alpha 2B (pancreatic)
209114_at	-4.73299	0.00534064	TSPAN1	AF133425	tetraspanin 1
209863_s_at	-4.7378	0.00226825	TP63	AF091627	tumor protein p63
203892_at	-4.80146	0.00117532	WFDC2	NM_006103	WAP four-disulfide core domain 2
210505_at	-4.80815	0.0114156	ADH7	U07821	alcohol dehydrogenase 7 (class IV), mu or sigma polypeptide
209613_s_at	-4.81075	0.00450395	ADH1B	M21692	alcohol dehydrogenase 1B (class I), beta polypeptide
205597_at	-4.90778	0.00225742	SLC44A4	NM_025257	solute carrier family 44, member 4
206385_s_at	-4.93017	0.00160475	ANK3	NM_020987	ankyrin 3, node of Ranvier (ankyrin G)
214433_s_at	-4.93057	0.000403125	SELENBP1	NM_003944	selenium binding protein 1
204304_s_at	-5.01954	0.00467333	PROM1	NM_006017	prominin 1
205186_at	-5.10938	0.00464995	DNALI1	NM_003462	dynein, axonemal, light intermediate chain 1
206754_s_at	-5.24253	0.0015988	CYP2B7P1	NM_000767	cytochrome P450, family 2, subfamily B, polypeptide 6 /// cytochrome P450, family 2, subfamily B, polypeptide 7 pseudogene 1
204623_at	-5.41845	0.0105623	TFF3	NM_003226	trefoil factor 3 (intestinal)
209160_at	-5.45183	0.0103451	AKR1C3	AB018580	aldo-keto reductase family 1, member C3 (3-alpha hydroxysteroid dehydrogenase, type II)
205319_at	-5.47754	0.00258859	PSCA	NM_005672	prostate stem cell antigen
204971_at	-5.49972	0.0241786	CSTA	NM_005213	cystatin A (stefin A)
208792_s_at	-5.79216	0.000195295	CLU	M25915	clusterin
212531_at	-5.8848	0.00955612	LCN2	NM_005564	lipocalin 2
205979_at	-5.89313	0.00949749	SCGB2A1	NM_002407	secretoglobin, family 2A, member 1
205896_at	-6.11125	0.000690718	SLC22A4	NM_003059	solute carrier family 22 (organic cation/ergothioneine transporter), member 4
205406_s_at	-6.21695	0.00140075	KHDC1 /// SPA17	NM_017425	KH homology domain containing 1 /// sperm autoantigenic protein 17
210445_at	-6.25606	1.02092e-05	FABP6	U19869	fatty acid binding protein 6, ileal
204802_at	-6.26738	0.000239651	RRAD	NM_004165	Ras-related associated with diabetes
210033_s_at	-6.42919	0.00150308	SPAG6	AF079363	sperm associated antigen 6
220308_at	-6.68216	0.00076692	CCDC19	NM_012337	coiled-coil domain containing 19
218876_at	-7.32956	0.00165343	TPPP3	NM_016140	tubulin polymerization-promoting protein family member 3
206197_at	-7.37298	0.00155414	NME5	NM_003551	non-metastatic cells 5, protein expressed in (nucleoside-diphosphate kinase)
212224_at	-7.46975	0.00206095	ALDH1A1	NM_000689	aldehyde dehydrogenase 1 family, member A1
206291_at	-8.83874	0.00101477	NTS	NM_006183	neurotensin
220636_at	-9.00055	0.000581041	DNAI2	NM_023036	dynein, axonemal, intermediate chain 2
209616_s_at	-9.0781	0.000133359	CES1	S73751	carboxylesterase 1 (monocyte/macrophage serine esterase 1)
205725_at	-9.59772	0.00610763	SCGB1A1	NM_003357	secretoglobin, family 1A, member 1 (uteroglobin)
203824_at	-9.60168	0.000272474	TSPAN8	NM_004616	tetraspanin 8
202018_s_at	-9.82189	0.0211067	LTF	NM_002343	lactotransferrin
204734_at	-11.5465	0.00281364	KRT15	NM_002275	keratin 15
206509_at	-11.6825	0.00425909	PIP	NM_002652	prolactin-induced protein
206262_at	-12.8248	0.00130131	ADH1C	NM_000669	alcohol dehydrogenase 1C (class I), gamma polypeptide
210096_at	-13.3037	0.0001332	CYP4B1	J02871	cytochrome P450, family 4, subfamily B, polypeptide 1
205623_at	-16.4815	0.00312537	ALDH3A1	NM_000691	aldehyde dehydrogenase 3 family, memberA1
210297_s_at	-18.4617	6.16685e-07	MSMB	U22178	microseminoprotein, beta-
204919_at	-23.8367	0.0131449	PRR4	NM_007244	proline rich 4 (lacrimal)
203924_at	-28.634	1.42233e-05	GSTA1	NM_000846	glutathione S-transferase alpha 1
