# Supplementary material for: Involvement of aryl hydrocarbon receptor signaling in the development of small cell lung cancer induced by HPV E6/E7 oncoproteins
Source: J Transl Med. 2011 Jan 4;9:2. doi: 10.1186/1479-5876-9-2 (PMC3022727; doi:10.1186/1479-5876-9-2)
Supplement: Additional file 5 — Common deregulated genes in human SCLC and in E6/E7 induced lung tumor. [file 1479-5876-9-2-S5.XLS]

## Sheet: Sheet2
Additional file 5 Additional Table 5 Common deregulated genes in human SCLC and in E6/E7 induced lung tumor
Symbol	Description	Family	Agilent	Affymetrix	Fold Change Transgenic	p-value Transgenic	Fold Change Human	p-value Human
PCSK1	proprotein convertase subtilisin/kexin type 1	peptidase	A_52_P500979	205825_at	97.922	5.266e-06	3.482	0.0206242
SYT1	synaptotagmin I	transporter	A_51_P297900	203999_at	90.021	0.000959145	7.043	0.00185156
SCG5	secretogranin V (7B2 protein)	other	A_51_P221223	203889_at	75.536	1.62906e-06	5.108	0.0423937
CHGB	chromogranin B (secretogranin 1)	other	A_51_P191669	204260_at	57.069	1.80476e-05	4.406	0.00478178
ASCL1	achaete-scute complex homolog 1 (Drosophila)	transcription	A_51_P437327	209988_s_at	52.407	3.70362e-05	21.918	0.0208345
PBK	PDZ binding kinase	kinase	A_51_P230098	219148_at	49.231	2.27193e-06	4.405	0.00159116
INSM1	insulinoma-associated 1	other	A_51_P140887	206502_s_at	48.662	2.65568e-05	10.436	0.0160576
DDC	dopa decarboxylase (aromatic L-amino acid decarboxylase)	enzyme	A_52_P470150	205311_at	29.379	5.82112e-07	4.374	0.0382405
CENPF	centromere protein F, 350/400ka (mitosin)	other	A_51_P246119	209172_s_at	27.908	1.29335e-05	2.82	0.0227451
SPAG5	sperm associated antigen 5	peptidase	A_51_P513530	203145_at	23.2	3.12796e-06	2.07	0.0102765
KIF5C	kinesin family member 5C	other	A_52_P299903	203130_s_at	22.547	2.21963e-06	5.825	0.0118209
CRMP1	collapsin response mediator protein 1	enzyme	A_52_P42255	202517_at	21.294	0.000285344	2.523	0.0496994
BUB1	budding uninhibited by benzimidazoles 1 homolog (yeast)	kinase	A_51_P123405	209642_at	19.783	9.33562e-05	2.794	0.00485717
CENPE	centromere protein E, 312kDa	other	A_51_P164014	205046_at	19.518	0.000180693	3.096	0.00153864
TPX2	TPX2, microtubule-associated, homolog (Xenopus laevis)	other	A_51_P369200	210052_s_at	19.159	3.61918e-06	3.869	0.00961722
NUSAP1	nucleolar and spindle associated protein 1	other	A_51_P240453	218039_at	18.926	8.28382e-06	7.706	0.0070612
CCNA2	cyclin A2	other	A_51_P481920	203418_at	18.556	0.000284226	2.824	0.00409848
TOP2A	topoisomerase (DNA) II alpha 170kDa	enzyme	A_51_P252157	201292_at	17.033	0.000255911	7.669	0.000189971
UCHL1	ubiquitin carboxyl-terminal esterase L1 (ubiquitin thiolesterase)	peptidase	A_51_P475049	201387_s_at	16.991	0.000388864	11.204	0.000258437
PRC1	protein regulator of cytokinesis 1	other	A_51_P366931	218009_s_at	16.707	1.37995e-05	7.13	0.00515783
RACGAP1	Rac GTPase activating protein 1	transporter	A_51_P243750	222077_s_at	15.752	1.07098e-06	4.691	0.00246235
KIF11	kinesin family member 11	other	A_51_P481398	204444_at	15.732	0.000346554	3.112	0.00668588
RGS16	regulator of G-protein signaling 16	other	A_51_P249286	209324_s_at	14.314	6.21962e-06	3.324	0.00877497
NDC80	NDC80 homolog, kinetochore complex component (S. cerevisiae)	other	A_51_P191649	204162_at	13.625	0.000257415	3.116	0.00476551
BIRC5	baculoviral IAP repeat-containing 5	other	A_51_P230103	202095_s_at	13.571	2.88991e-06	5.086	0.0101795
KIF20A	kinesin family member 20A	transporter	A_51_P133138	218755_at	13.204	0.000288927	2.733	0.0098246
KIF4A	kinesin family member 4A	other	A_51_P254811	218355_at	12.585	7.41492e-08	4.53	0.00338977
CDK5R1	cyclin-dependent kinase 5, regulatory subunit 1 (p35)	kinase	A_52_P371129	204995_at	12.372	4.17309e-07	2.745	0.0225792
NRCAM	neuronal cell adhesion molecule	other	A_51_P306247	204105_s_at	12.142	0.00238106	10.659	0.00153598
UBE2C	ubiquitin-conjugating enzyme E2C	enzyme	A_51_P451151	202954_at	11.805	0.000141905	7.396	0.00118152
MCM2	minichromosome maintenance complex component 2	enzyme	A_51_P158210	202107_s_at	11.693	8.88504e-06	3.947	0.00556355
RRM2	ribonucleotide reductase M2	enzyme	A_51_P110689	209773_s_at	11.603	0.000144688	7.969	0.0027764
CKS2	CDC28 protein kinase regulatory subunit 2	kinase	A_52_P211063	204170_s_at	11.511	0.00135574	9	0.00201533
CDK1	cyclin-dependent kinase 1	kinase	A_51_P450033	203213_at	11.426	0.000135397	3.536	0.00360535
BUB1B	budding uninhibited by benzimidazoles 1 homolog beta (yeast)	kinase	A_51_P490509	203755_at	11.353	9.50969e-06	4.678	0.00485717
WASF1	WAS protein family, member 1	other	A_51_P322801	204165_at	11.163	9.65694e-05	3.394	0.00230176
CDKN2A	cyclin-dependent kinase inhibitor 2A (melanoma, p16, inhibits CDK4)	transcription	A_51_P144813	207039_at	11.145	1.86519e-05	7.108	7.59261e-05
MCM6	minichromosome maintenance complex component 6	enzyme	A_51_P360492	201930_at	11.135	4.78643e-05	5.407	0.000386087
UNG	uracil-DNA glycosylase	enzyme	A_51_P469449	202330_s_at	11.117	7.32896e-05	2.676	0.00296177
ID4	inhibitor of DNA binding 4, dominant negative helix-loop-helix protein	transcription	A_51_P494430	209291_at	11.038	2.45286e-07	4.012	0.000263494
AURKA	aurora kinase A	kinase	A_51_P150912	208079_s_at	11.024	5.26696e-05	4.039	0.0137731
TYMS	thymidylate synthetase	enzyme	A_51_P398366	202589_at	10.661	4.40432e-05	7.812	6.27667e-05
MTHFD2	methylenetetrahydrofolate dehydrogenase (NADP+ dependent) 2, methenyltetrahydrofolate cyclohydrolase	enzyme	A_52_P184149	201761_at	10.208	1.81878e-05	3.536	0.000573449
CDC20	cell division cycle 20 homolog (S. cerevisiae)	other	A_51_P361022	202870_s_at	10.148	0.00015775	5.315	0.00421733
NCAM1	neural cell adhesion molecule 1	other	A_51_P380309	212843_at	10.095	9.59393e-05	7.669	0.0347793
MAD2L1	MAD2 mitotic arrest deficient-like 1 (yeast)	other	A_51_P230878	203362_s_at	10.017	4.04023e-05	6.472	0.000458105
TACC3	transforming, acidic coiled-coil containing protein 3	other	A_51_P220222	218308_at	9.977	4.96572e-05	2.366	0.0197947
PRIM1	primase, DNA, polypeptide 1 (49kDa)	enzyme	A_51_P168632	205053_at	9.721	2.51094e-06	2.657	0.0061716
CDH2	cadherin 2, type 1, N-cadherin (neuronal)	other	A_51_P262773	203440_at	9.601	4.17022e-06	3.696	0.0348432
H1FX	H1 histone family, member X	other	A_51_P114843	204805_s_at	9.123	3.63699e-05	2.588	0.0252086
CDKN3	cyclin-dependent kinase inhibitor 3	phosphatase	A_52_P30989	209714_s_at	9.099	5.56328e-06	6.57	0.00780738
CENPA	centromere protein A	other	A_51_P273979	204962_s_at	8.849	0.000380424	6.947	0.00105845
HOXB7	homeobox B7	transcription	A_52_P194971	216973_s_at	8.494	6.28158e-07	3.376	0.00321698
FBXO5	F-box protein 5	enzyme	A_51_P393958	218875_s_at	8.223	2.98246e-06	2.714	0.012414
TIMELESS	timeless homolog (Drosophila)	other	A_52_P379531	203046_s_at	7.97	0.000207551	2.984	0.00304991
EPCAM	epithelial cell adhesion molecule	other	A_52_P447944	201839_s_at	7.741	6.3165e-07	2.256	0.0130742
ESPL1	extra spindle pole bodies homolog 1 (S. cerevisiae)	peptidase	A_52_P658437	38158_at	7.624	5.65445e-05	3.879	0.00136382
EZH2	enhancer of zeste homolog 2 (Drosophila)	transcription	A_51_P248067	203358_s_at	7.618	5.04608e-06	5.876	0.00278438
CDC7	cell division cycle 7 homolog (S. cerevisiae)	kinase	A_51_P206616	204510_at	7.413	0.00014218	3.509	0.00645246
CCNB2	cyclin B2	other	A_51_P457528	202705_at	7.299	6.0251e-06	6.104	0.00167586
HOXB6	homeobox B6	transcription	A_51_P232207	205366_s_at	7.113	1.84019e-05	3.376	0.00552909
RFC5	replication factor C (activator 1) 5, 36.5kDa	enzyme	A_51_P246339	203209_at	6.92	7.46931e-07	3.138	0.000864276
RFC4	replication factor C (activator 1) 4, 37kDa	other	A_51_P378450	204023_at	6.767	7.86555e-06	7.367	0.000611852
NEK2	NIMA (never in mitosis gene a)-related kinase 2	kinase	A_51_P501018	204641_at	6.766	5.57637e-05	2.663	0.00597588
SMC2	structural maintenance of chromosomes 2	transporter	A_51_P265660	213253_at	6.371	1.76767e-06	2.783	0.00211015
MCM3	minichromosome maintenance complex component 3	enzyme	A_52_P364776	201555_at	6.224	8.37953e-06	3.001	0.000868841
HOXB5	homeobox B5	transcription	A_51_P436342	205601_s_at	6	7.76023e-07	3.907	0.0104341
SLC38A1	solute carrier family 38, member 1	transporter	A_52_P430462	218237_s_at	5.986	7.06266e-05	2.264	0.00715671
GINS2	GINS complex subunit 2 (Psf2 homolog)	other	A_52_P381303	221521_s_at	5.93	3.29651e-05	5.85	1.96963e-05
CKS1B	CDC28 protein kinase regulatory subunit 1B	kinase	A_51_P227004	201897_s_at	5.904	2.66957e-06	2.96	0.0101039
MCM5	minichromosome maintenance complex component 5	enzyme	A_51_P190111	216237_s_at	5.826	2.76362e-06	2.295	0.0185094
POLE2	polymerase (DNA directed), epsilon 2 (p59 subunit)	enzyme	A_51_P269687	205909_at	5.812	0.000307671	3.552	0.000277097
POLA1	polymerase (DNA directed), alpha 1, catalytic subunit	enzyme	A_51_P415905	204835_at	5.764	0.000983335	2.098	0.000936708
PCNA	proliferating cell nuclear antigen	other	A_51_P396351	201202_at	5.711	4.14739e-06	3.607	0.000427573
LMNB1	lamin B1	other	A_51_P120717	203276_at	5.342	0.000434416	2.362	0.00444119
PCP4	Purkinje cell protein 4	other	A_51_P253984	205549_at	5.245	3.16149e-05	10.985	0.000852835
WHSC1	Wolf-Hirschhorn syndrome candidate 1	other	A_52_P279786	209054_s_at	5.071	0.000218984	2.39	0.00824391
FEN1	flap structure-specific endonuclease 1	enzyme	A_52_P502684	204767_s_at	5.032	2.76011e-05	4.155	0.00133627
PSIP1	PC4 and SFRS1 interacting protein 1	other	A_52_P109131	205961_s_at	4.926	0.000327536	3.503	0.00244281
DBF4	DBF4 homolog (S. cerevisiae)	kinase	A_51_P314907	204244_s_at	4.722	3.26465e-07	2.305	0.00266154
SLBP	stem-loop binding protein	other	A_51_P127615	206052_s_at	4.371	2.3783e-05	2.101	0.0114094
RFC3	replication factor C (activator 1) 3, 38kDa	enzyme	A_51_P479434	204127_at	4.101	0.000284815	2.975	0.00718828
TUBG1	tubulin, gamma 1	other	A_51_P499864	201714_at	4.063	1.04073e-06	2.34	0.0289549
CDC25B	cell division cycle 25 homolog B (S. pombe)	phosphatase	A_52_P612382	201853_s_at	3.997	6.29728e-05	3.656	0.00182879
HMGB3	high-mobility group box 3	other	A_51_P138548	203744_at	3.978	9.30882e-05	3.265	0.000854096
MEST	mesoderm specific transcript homolog (mouse)	peptidase	A_51_P124535	202016_at	3.975	0.00251667	15.92	0.000225152
DNMT1	DNA (cytosine-5-)-methyltransferase 1	enzyme	A_51_P195573	201697_s_at	3.973	1.35293e-06	2.299	0.0138289
STMN1	stathmin 1	other	A_52_P319161	200783_s_at	3.893	6.23059e-06	5.637	0.000202392
ENO2	enolase 2 (gamma, neuronal)	enzyme	A_52_P748882	201313_at	3.674	0.000252332	3.308	0.0178632
GCH1	GTP cyclohydrolase 1	enzyme	A_52_P298002	204224_s_at	3.658	4.59884e-05	2.324	0.00217706
RTN1	reticulon 1	other	A_52_P424959	203485_at	3.558	8.55118e-05	4.493	0.00939208
ACOT7	acyl-CoA thioesterase 7	enzyme	A_51_P328652	208002_s_at	3.516	1.46922e-05	2.055	0.00156326
NOVA1	neuro-oncological ventral antigen 1	other	A_52_P204629	205794_s_at	3.449	0.00629733	2.017	0.0370603
GMNN	geminin, DNA replication inhibitor	other	A_51_P166155	218350_s_at	3.423	5.33142e-05	3.751	0.00236495
KPNA2	karyopherin alpha 2 (RAG cohort 1, importin alpha 1)	transporter	A_52_P608020	201088_at	3.282	0.00256758	3.046	0.0208418
MARCKSL1	MARCKS-like 1	other	A_51_P257550	200644_at	3.27	0.000135918	4.526	0.000366024
RBBP8	retinoblastoma binding protein 8	other	A_51_P300936	203344_s_at	3.261	3.76187e-05	2.485	0.00011789
TOPBP1	topoisomerase (DNA) II binding protein 1	other	A_51_P302651	202633_at	3.244	1.65256e-05	2.986	0.00453273
ASNS	asparagine synthetase	enzyme	A_51_P125745	205047_s_at	3.134	3.55254e-05	4.368	0.00237839
PAFAH1B3	platelet-activating factor acetylhydrolase 1b, catalytic subunit 3 (29kDa)	enzyme	A_51_P267024	203228_at	3.082	0.00149108	2.07	0.00462113
SMC4	structural maintenance of chromosomes 4	transporter	A_51_P111210	201664_at	3.017	0.00163429	4.281	0.00875141
RAD51AP1	RAD51 associated protein 1	other	A_51_P155582	204146_at	3.007	1.62927e-05	3.812	0.0039695
UBE2S	ubiquitin-conjugating enzyme E2S	enzyme	A_51_P261689	202779_s_at	3.005	6.64625e-05	6.177	0.000822741
TUBB	tubulin, beta	other	A_52_P163796	212320_at	2.951	3.95958e-06	2.56	0.00590722
MSH6	mutS homolog 6 (E. coli)	enzyme	A_51_P405565	202911_at	2.844	1.16837e-05	2.192	0.00970809
SERPINE2	serpin peptidase inhibitor, clade E (nexin, plasminogen activator inhibitor type 1), member 2	other	A_51_P268094	212190_at	2.824	0.00582783	2.265	0.0134592
RAN	RAN, member RAS oncogene family	enzyme	A_52_P344910	200750_s_at	2.817	0.0003396	2.693	0.00650696
NME1	non-metastatic cells 1, protein (NM23A) expressed in	kinase	A_51_P253904	201577_at	2.796	0.000170299	3.154	0.00741474
RAD21	RAD21 homolog (S. pombe)	other	A_52_P39237	200608_s_at	2.739	9.73335e-05	2.27	0.0121898
MSH2	mutS homolog 2, colon cancer, nonpolyposis type 1 (E. coli)	enzyme	A_51_P283708	209421_at	2.694	2.46976e-06	3.067	0.0027616
STXBP1	syntaxin binding protein 1	transporter	A_51_P300717	202260_s_at	2.684	0.000164909	2.148	0.0247619
SLC7A5	solute carrier family 7 (cationic amino acid transporter, y+ system), member 5	transporter	A_51_P273639	201195_s_at	2.591	7.65806e-06	3.892	0.00710317
LSM2	LSM2 homolog, U6 small nuclear RNA associated (S. cerevisiae)	other	A_52_P434038	209449_at	2.523	0.000251237	2.107	0.00380228
DEK	DEK oncogene	transcription	A_51_P298355	200934_at	2.522	0.00255461	2.562	0.000254095
CBFB	core-binding factor, beta subunit	transcription	A_52_P586157	202370_s_at	2.522	0.00116551	2.021	0.0019159
NGFRAP1	nerve growth factor receptor (TNFRSF16) associated protein 1	other	A_51_P408155	217963_s_at	2.454	5.01558e-05	2.692	0.00170966
CBFA2T2	core-binding factor, runt domain, alpha subunit 2; translocated to, 2	transcription	A_52_P632567	207625_s_at	2.443	0.00147747	2.263	0.00994491
ZWINT	ZW10 interactor	other	A_52_P509710	204026_s_at	2.393	0.000692161	8.399	0.00193521
HDGFRP3	hepatoma-derived growth factor, related protein 3	other	A_51_P410581	209526_s_at	2.364	0.000956225	2.405	0.00129326
USP1	ubiquitin specific peptidase 1	peptidase	A_51_P381657	202413_s_at	2.342	0.000169049	2.958	0.000865478
RANBP1	RAN binding protein 1	other	A_51_P142465	202483_s_at	2.333	0.00485227	2.953	0.00119174
PAPD7	PAP associated domain containing 7	enzyme	A_52_P380329	202466_at	2.329	9.1339e-05	2.294	0.000359061
SNRPF	small nuclear ribonucleoprotein polypeptide F	other	A_51_P255613	203832_at	2.294	8.93057e-05	2.08	0.00775105
EEF1E1	eukaryotic translation elongation factor 1 epsilon 1	translation	A_51_P164420	204905_s_at	2.263	0.000127154	2.177	0.0472804
GAPDH	glyceraldehyde-3-phosphate dehydrogenase	enzyme	A_52_P1687	M33197_5_at	2.237	0.000295943	2.398	0.0207567
GRP	gastrin-releasing peptide	growth factor	A_51_P356055	206326_at	2.144	0.00253513	12.856	0.0246116
CACNA1A	calcium channel, voltage-dependent, P/Q type, alpha 1A subunit	ion channel	A_52_P58404	214933_at	2.125	6.006e-05	9.66	0.0215915
PARP1	poly (ADP-ribose) polymerase 1	enzyme	A_51_P314277	208644_at	2.124	1.82153e-06	2.204	0.00609624
DTYMK	deoxythymidylate kinase (thymidylate kinase)	kinase	A_52_P136808	203270_at	2.04	4.53594e-06	2.89	0.00101964
CLDND1	claudin domain containing 1	other	A_52_P473154	208925_at	2.02	0.00495531	2.442	0.000206278
DPT	dermatopontin	other	A_51_P116651	213068_at	-2.027	0.00278839	-2.198	0.0361216
TRIM16	tripartite motif-containing 16	transcription	A_51_P502580	204341_at	-2.034	0.000146762	-2.314	0.00475011
SERPINF1	serpin peptidase inhibitor, clade F (alpha-2 antiplasmin, pigment epithelium derived factor), member 1	other	A_52_P35048	202283_at	-2.041	9.20296e-05	-2.812	0.0157749
CMAH	cytidine monophosphate-N-acetylneuraminic acid hydroxylase (CMP-N-acetylneuraminate monooxygenase) pseudogene	enzyme	A_52_P156452	205518_s_at	-2.041	0.00122616	-3.098	0.0140462
TGFBR3	transforming growth factor, beta receptor III	kinase	A_51_P255899	204731_at	-2.052	0.0105366	-2.66	0.00162883
DNAH9	dynein, axonemal, heavy chain 9	other	A_51_P416308	207959_s_at	-2.073	5.72217e-05	-3.634	0.0035681
TGM2	transglutaminase 2 (C polypeptide, protein-glutamine-gamma-glutamyltransferase)	enzyme	A_51_P182794	201042_at	-2.084	0.000282726	-2.423	0.00679279
TPPP3	tubulin polymerization-promoting protein family member 3	other	A_51_P246924	218876_at	-2.085	0.000625341	-7.33	0.00165343
CRYM	crystallin, mu	enzyme	A_51_P264695	205489_at	-2.092	0.000190498	-2.708	0.00854067
GSTK1	glutathione S-transferase kappa 1	enzyme	A_51_P459240	217751_at	-2.115	5.29182e-05	-2.069	0.00361409
PRSS23	protease, serine, 23	peptidase	A_52_P679105	202458_at	-2.122	0.000441567	-2.489	0.0151788
APOD	apolipoprotein D	transporter	A_51_P366811	201525_at	-2.128	0.00193325	-4.551	0.00104279
MYO5C	myosin VC	other	A_51_P232393	218966_at	-2.132	0.00197351	-2.076	0.00487363
SORL1	sortilin-related receptor, L(DLR class) A repeats-containing	transporter	A_51_P318683	203509_at	-2.147	0.000344065	-2.413	0.00164097
LAMB3	laminin, beta 3	transporter	A_51_P223656	209270_at	-2.152	0.00184217	-3.596	0.00409126
SCNN1B	sodium channel, nonvoltage-gated 1, beta	ion channel	A_51_P412348	205464_at	-2.155	1.14158e-05	-2.037	0.0146765
DMD	dystrophin	other	A_52_P81210	203881_s_at	-2.172	0.000178465	-2.477	0.00484488
FGFR3	fibroblast growth factor receptor 3	kinase	A_51_P322906	204379_s_at	-2.175	0.00143833	-4.636	0.00832311
PROS1	protein S (alpha)	other	A_51_P393426	207808_s_at	-2.222	0.00375953	-4.303	0.000571058
FAM129A	family with sequence similarity 129, member A	other	A_51_P467798	217967_s_at	-2.231	0.000104378	-2.369	0.0329661
CYP2J2	cytochrome P450, family 2, subfamily J, polypeptide 2	enzyme	A_51_P506328	205073_at	-2.246	0.00342909	-2.573	0.00198655
EPB41L4B	erythrocyte membrane protein band 4.1 like 4B	transporter	A_52_P286098	220161_s_at	-2.287	0.000114738	-3.714	0.0015318
TGFBR2	transforming growth factor, beta receptor II (70/80kDa)	kinase	A_51_P450573	208944_at	-2.29	3.42779e-06	-2.139	0.0301729
RAB36	RAB36, member RAS oncogene family	enzyme	A_51_P264084	211471_s_at	-2.304	0.00343066	-3.037	0.00804712
SPAG6	sperm associated antigen 6	other	A_51_P505967	210033_s_at	-2.361	1.38975e-05	-6.429	0.00150308
ALDH1A1	aldehyde dehydrogenase 1 family, member A1	enzyme	A_51_P334942	212224_at	-2.363	0.0044351	-7.47	0.00206095
SRPX	sushi-repeat-containing protein, X-linked	other	A_51_P316871	204955_at	-2.365	0.0146486	-2.519	0.0451272
SEMA5A	sema domain, seven thrombospondin repeats (type 1 and type 1-like), transmembrane domain (TM) and short cytoplasmic domain, (semaphorin) 5A	trans. receptor	A_52_P409076	205405_at	-2.376	0.00231605	-2.048	0.0477396
CBR3	carbonyl reductase 3	enzyme	A_51_P481159	205379_at	-2.429	0.000719671	-2.718	0.000183006
GNA14	guanine nucleotide binding protein (G protein), alpha 14	enzyme	A_51_P110323	220108_at	-2.53	1.37927e-05	-2.042	0.0408503
MAK	male germ cell-associated kinase	kinase	A_51_P467268	220302_at	-2.57	0.000351279	-2.771	0.0265187
SLC2A10	solute carrier family 2 (facilitated glucose transporter), member 10	transporter	A_51_P382912	221024_s_at	-2.582	0.000388696	-2.884	0.00498651
TEKT2	tektin 2 (testicular)	other	A_51_P109933	210323_at	-2.585	6.18979e-06	-4.196	0.000988007
HLF	hepatic leukemia factor	transcription	A_51_P134228	204753_s_at	-2.613	0.000475814	-3.002	0.0249987
RTDR1	rhabdoid tumor deletion region gene 1	other	A_51_P191100	220105_at	-2.681	0.000192412	-4.142	0.00214616
SERPINA1	serpin peptidase inhibitor, clade A (alpha-1 antiproteinase, antitrypsin), member 1	other	A_52_P598495	211429_s_at	-2.747	0.000666645	-2.494	0.0178676
ERBB2	v-erb-b2 erythroblastic leukemia viral oncogene homolog 2, neuro/glioblastoma derived oncogene homolog (avian)	kinase	A_51_P216179	216836_s_at	-2.759	0.000485027	-2.331	0.000637657
CFH	complement factor H	other	A_52_P309381	213800_at	-2.774	0.00112019	-3.486	0.00425402
ADAM28	ADAM metallopeptidase domain 28	peptidase	A_52_P302284	205997_at	-2.794	0.00011468	-2.47	0.045114
ADH7	alcohol dehydrogenase 7 (class IV), mu or sigma polypeptide	enzyme	A_51_P233797	210505_at	-2.81	7.78439e-05	-4.808	0.0114156
FXYD3	FXYD domain containing ion transport regulator 3	ion channel	A_52_P377791	202488_s_at	-2.877	5.00611e-05	-2.491	0.00178999
LYN	v-yes-1 Yamaguchi sarcoma viral related oncogene homolog	kinase	A_52_P34823	202625_at	-2.891	0.00047957	-2.662	0.00569588
EPHX1	epoxide hydrolase 1, microsomal (xenobiotic)	peptidase	A_52_P416072	202017_at	-3.086	7.32261e-05	-2.551	0.00263602
PTGER4	prostaglandin E receptor 4 (subtype EP4)	G-protein c.rec.	A_51_P207988	206754_s_at	-3.128	5.79795e-05	-2.867	0.010242
CYP2B6	cytochrome P450, family 2, subfamily B, polypeptide 6	enzyme	A_52_P472486	206754_s_at	-3.128	4.34659e-05	-5.243	0.0015988
SLC44A4	solute carrier family 44, member 4	other	A_51_P107652	205597_at	-3.13	0.0014716	-4.908	0.00225742
TNS1	tensin 1	other	A_52_P254470	221748_s_at	-3.162	5.47943e-06	-2.1	0.0372323
FAM107A	family with sequence similarity 107, member A	other	A_52_P87900	209074_s_at	-3.28	6.82621e-05	-2.359	0.0128282
LRRC6	leucine rich repeat containing 6	other	A_51_P249559	206483_at	-3.281	0.000726394	-3.795	0.00262655
VNN2	vanin 2	enzyme	A_51_P265374	205922_at	-3.283	0.000487463	-2.082	0.0441378
PROM1	prominin 1	other	A_52_P402786	204304_s_at	-3.284	0.00484742	-5.02	0.00467333
CSTA	cystatin A (stefin A)	other	A_51_P401907	204971_at	-3.296	0.00034281	-5.5	0.0241786
PLTP	phospholipid transfer protein	other	A_51_P226655	202075_s_at	-3.301	1.35685e-05	-2.982	0.000685121
PER2	period homolog 2 (Drosophila)	other	A_51_P282760	205251_at	-3.333	1.28131e-07	-2.605	0.020772
PCSK5	proprotein convertase subtilisin/kexin type 5	peptidase	A_52_P571794	205559_s_at	-3.337	0.000923207	-2.793	0.00109696
CYP4B1	cytochrome P450, family 4, subfamily B, polypeptide 1	enzyme	A_51_P118704	210096_at	-3.356	0.000194262	-13.304	0.0001332
MYOF	myoferlin	other	A_52_P360440	201798_s_at	-3.362	0.000434957	-2.37	0.0273366
FBLN1	fibulin 1	other	A_51_P154417	202995_s_at	-3.504	4.88055e-05	-2.544	0.031752
DIAPH2	diaphanous homolog 2 (Drosophila)	other	A_51_P192162	205726_at	-3.509	2.72508e-06	-4.005	0.000519735
GSTA3	glutathione S-transferase alpha 3	enzyme	A_51_P503625	222102_at	-3.524	3.66224e-07	-4.321	0.000943052
EPAS1	endothelial PAS domain protein 1	transcription	A_51_P307954	200878_at	-3.527	3.57962e-05	-2.772	0.0330686
CX3CL1	chemokine (C-X3-C motif) ligand 1	cytokine	A_51_P196925	823_at	-3.543	4.38608e-07	-2.342	0.00280185
MAOB	monoamine oxidase B	enzyme	A_51_P302566	204041_at	-3.56	0.00216179	-2.35	0.000162733
CES1	carboxylesterase 1 (monocyte/macrophage serine esterase 1)	enzyme	A_51_P375969	209616_s_at	-3.568	0.00220112	-9.078	0.000133359
AKR1C3	aldo-keto reductase family 1, member C3 (3-alpha hydroxysteroid dehydrogenase, type II)	enzyme	A_51_P256170	209160_at	-3.796	0.00170737	-5.452	0.0103451
TCF21	transcription factor 21	transcription	A_51_P459944	204931_at	-3.89	3.07125e-06	-2.144	0.0130259
NME5	non-metastatic cells 5, protein expressed in (nucleoside-diphosphate kinase)	kinase	A_51_P420969	206197_at	-3.993	0.0246321	-7.373	0.00155414
ABLIM1	actin binding LIM protein 1	other	A_51_P368580	200965_s_at	-4.204	0.00024279	-2.258	0.0126328
TNFSF10	tumor necrosis factor (ligand) superfamily, member 10	cytokine	A_51_P448741	202688_at	-4.52	1.62225e-05	-2.385	0.00087874
ADH1C	alcohol dehydrogenase 1C (class I), gamma polypeptide	enzyme	A_51_P428555	206262_at	-4.701	0.000255375	-12.825	0.00130131
LEPR	leptin receptor	trans. receptor	A_52_P247900	209894_at	-5.599	0.000559037	-2.667	0.0440164
FMO3	flavin containing monooxygenase 3	enzyme	A_51_P269404	40665_at	-6.176	8.59563e-05	-2.547	0.0326654
